# Supplementary material for: Genome-Wide Signatures of ‘Rearrangement Hotspots’ within Segmental Duplications in Humans
Source: PLoS One. 2011 Dec 14;6(12):e28853. doi: 10.1371/journal.pone.0028853 (PMC3237539; doi:10.1371/journal.pone.0028853)
Supplement: Information S2 — Segmental duplication unit breakpoints and their associated duplicons. (XLS) [file pone.0028853.s002.xls]

## Sheet: SD-unit rearrangement
	hg18								Autosome CNP Breakpoints Reported by Sudmant et al 2010.			Format: start-end:chr:start-end
Chr	start	end	Gene	Transcript_ID	Length	Total_rearrangement	intra	inter	Yoruba Frequency	CEPH Frequency	Asian Frequency	Rearrangement (Duplicons)
1	19534	19863	-	-	329	1	0	1	1	1	1	19593-19784:19:22338-22529
1	79258	79821	-	-	563	1	1	0	1	1	1	79469-79758:1:226031-226320
1	79876	80407	-	-	531	1	0	1	1	1	1	79979-80319:8:9758-10098
1	82768	83692	-	-	924	5	4	1	1	1	1	82830-83618:1:229159-229947	82827-83418:1:564307-564898	82825-83618:1:222163197-222163990	82830-83618:1:241241577-241242365	82825-83618:8:57049-57840
1	85036	87765	-	-	2729	5	4	1	1	1	1	85089-87686:1:231425-234022	85091-87686:1:566664-569258	85089-87677:1:222165558-222168147	85140-87686:1:241243975-241246521	85096-87686:8:59412-62005
1	87957	88962	-	-	1005	5	4	1	1	1	1	88010-88907:1:234346-235243	88010-88907:1:569579-570476	88012-88907:1:222168480-222169375	88012-88907:1:241246842-241247737	88018-88907:8:62334-63222
1	89279	91019	-	-	1740	5	4	1	1	1	1	89332-90929:1:235647-237244	89332-90928:1:570864-572460	89339-90929:1:222169786-222171376	89335-90929:1:241248140-241249734	89635-90929:8:63907-65200
1	92060	92512	-	-	452	4	4	0	1	1	1	92113-92460:1:238430-238777	92113-92460:1:573657-574004	92115-92460:1:222172584-222172929	92164-92460:1:241250982-241251278
1	94028	94300	-	-	272	3	2	1	1	1	1	94081-94228:1:240397-240544	94081-94228:1:575689-575836	94081-94227:8:68420-68566
1	94990	95590	-	-	600	2	2	0	1	1	1	95043-95490:1:241359-241806	95195-95490:1:222175666-222175961
1	96023	96383	-	-	360	3	2	1	1	1	1	96076-96323:1:242392-242639	96082-96323:1:241254897-241255139	96077-96320:4:165400341-165400583
1	96525	97444	-	-	919	4	3	1	1	1	1	96586-97375:1:242902-243691	96581-97375:1:222177051-222177845	96588-97375:1:241255404-241256191	96588-97375:4:165400842-165401635
1	98590	99738	-	-	1148	5	3	2	1	1	1	98701-99640:1:245023-245962	98652-99640:1:222179132-222180120	99544-99639:1:241258165-241258259	99146-99640:4:165403450-165403941	98851-99640:7:34401-35188
1	100814	101044	-	-	230	2	1	1	1	1	1	100870-100964:1:627234-627328	100867-100958:6:67193-67284
1	101378	102047	-	-	669	5	0	5	1	1	1	101641-101928:6:67966-68252	101641-101978:7:37196-37532	101436-101928:8:122947-123438	101439-101978:11:93814-94352	101534-101928:19:124533-124925
1	102428	103655	-	-	1227	10	4	6	1	1	1	102484-103578:1:248803-249896	102481-103578:1:628847-629944	102483-103578:1:222182956-222184051	102482-103578:1:241261117-241262213	102490-103578:4:165406751-165407839	102486-103578:6:68806-69900	102495-103578:7:38045-39132	102488-103578:8:123993-125088	102490-103578:11:94860-95952	102490-103578:19:125488-126575
1	103951	104165	-	-	214	5	4	1	1	1	1	104004-104101:1:250322-250419	104004-104101:1:630370-630467	104004-104101:1:222184477-222184574	104005-104101:1:241262637-241262733	104007-104101:19:127004-127098
1	104523	105540	-	-	1017	14	5	9	1	1	1	104585-104923:1:250901-251239	105036-105473:1:251352-251789	104585-105473:1:630949-631837	104576-105472:1:222185047-222185943	104576-105473:1:241263206-241264103	104576-104919:4:165408839-165409182	105033-105473:4:165409295-165409736	104581-104923:6:70901-71243	105032-105473:6:71352-71792	104681-105473:7:40237-41027	105380-105473:8:126889-126981	105283-105473:11:97656-97845	104577-105473:19:127572-128468	104580-105223:Y:25922105-25922748
1	106057	106336	-	-	279	4	3	1	1	1	1	106110-106257:1:252428-252575	106110-106257:1:632476-632623	106110-106257:1:241264742-241264889	106113-106257:19:129111-129254
1	108919	109527	-	-	608	10	4	6	1	1	1	108972-109469:1:255294-255791	108972-109469:1:635342-635839	109134-109469:1:222189605-222189944	109134-109469:1:241267754-241268093	109173-109409:4:165413445-165413684	108972-109469:6:75297-75794	108974-109469:7:44530-45023	108974-109466:8:130480-130970	108974-109466:11:101354-101844	108980-109469:19:131973-132460
1	109802	110931	-	-	1129	10	4	6	1	1	1	109855-110852:1:256177-257174	109855-110852:1:636225-637222	109858-110852:1:222190333-222191327	109855-110852:1:241268478-241269475	109861-110852:4:165414132-165415123	109862-110852:6:76184-77175	110461-110852:7:46016-46406	109863-110852:8:131363-132356	109866-110852:11:102239-103230	109857-110852:19:132849-133843
1	111700	113672	-	-	1972	9	3	6	1	1	1	111753-113600:1:638093-639940	111756-113600:1:222192701-222194545	111753-113600:1:241270488-241272335	111803-113592:4:165415977-165417766	111753-113595:6:78052-79894	111762-113600:7:47318-49156	112057-113600:8:133539-135081	112061-113600:11:104420-105958	111756-113600:19:135048-136892
1	114257	114532	-	-	275	4	3	1	1	1	1	114310-114457:1:640677-640824	114310-114457:1:222195249-222195396	114313-114457:1:241273043-241273187	114314-114457:19:137583-137726
1	114730	115997	-	-	1267	10	3	7	1	1	1	114783-115929:1:641142-642288	114783-115929:1:222195719-222196865	114839-115930:1:241273564-241274655	114783-115877:4:165418978-165420072	115385-115880:6:81676-82170	115387-115930:7:50944-51486	115188-115680:8:136664-137155	115190-115930:11:107535-108272	114784-115930:19:138052-139198	115483-115928:Y:25939013-25939458
1	116871	117510	-	-	639	7	2	5	1	1	1	116924-117421:1:643284-643781	116924-117418:1:241275641-241276135	116934-117421:7:52488-52977	116931-117421:7:56393563-56394053	116935-117421:7:62213343-62213828	116934-117421:8:138405-138896	116936-117421:11:109274-109763
1	117533	117745	-	-	212	4	1	3	1	1	1	117586-117683:1:643944-644041	117587-117683:6:83871-83966	117587-117683:7:53144-53239	117586-117677:8:139061-139152
1	117946	118452	-	-	506	5	1	4	1	1	1	117999-118396:1:644357-644754	118304-118396:6:84594-84684	118008-118396:7:53564-53952	118106-118396:11:110450-110738	118001-118391:19:141272-141660
1	118831	119346	-	-	515	8	3	5	1	1	1	118884-119281:1:645242-645639	118988-119281:1:222199933-222200227	118892-119281:1:241277612-241278001	119186-119281:6:85482-85574	118884-119281:7:54439-54833	118986-119275:7:55831179-55831469	118885-119272:8:140361-140747	118887-119281:19:142157-142550
1	121334	122466	-	-	1132	10	3	7	1	1	1	121387-122384:1:647752-648749	122087-122326:1:222203043-222203282	121440-122384:1:241280173-241281117	121788-122384:6:88089-88684	121394-122384:7:56941-57932	121395-122384:7:51417909-51418901	121387-122375:7:55772393-55773381	121392-122384:7:56840946-56841938	121893-122384:11:114239-114726	121492-122384:19:144762-145652
1	124255	128240	-	-	3985	20	6	14	1	1	1	124308-126855:1:650675-653222	124316-125555:1:220711420-220712659	127469-128155:1:220713220-220713915	124310-125405:1:222205266-222206361	124309-125555:1:241283042-241284288	127060-127551:1:241284696-241285189	124315-125555:4:120545806-120547043	125011-125303:6:91305-91594	124313-128155:7:59863-63705	124358-126455:7:51420871-51422961	127714-128055:7:51424190-51424532	124308-126796:7:55775300-55777788	127009-128145:7:55778899-55780018	124374-127395:7:56401012-56404049	127258-127847:7:56405917-56406499	127465-128105:7:56854783-56855421	127462-128053:7:56858614-56859198	124611-127305:11:116965-119657	124316-127805:19:147589-151075	125811-126305:Y:25949380-25949873
1	129276	129671	-	-	395	7	3	4	1	1	1	129329-129571:1:654818-655060	129329-129575:1:220716889-220717135	129329-129571:1:241286966-241287208	129329-129617:4:120550512-120550800	129380-129576:7:65173-65369	129381-129574:7:68589-68784	129379-129576:19:152483-152680
1	129970	130372	-	-	402	10	6	4	1	1	1	130024-130270:1:655513-655759	130024-130270:1:658922-659168	130024-130270:1:662328-662574	130023-130320:1:665743-666040	130076-130270:1:222207135-222207329	130025-130269:1:241287664-241287906	130073-130270:7:51428435-51428632	130031-130270:7:56868644-56868883	130025-130270:19:153129-153374	130025-130320:19:156544-156838
1	132352	133128	-	-	776	7	4	3	1	1	1	132405-133052:1:668125-668772	132405-132652:1:222215091-222215338	132406-132600:1:241295702-241295895	132455-132892:1:241308561-241308998	132406-133052:7:71616-72262	132815-133052:11:128054-128290	132706-132897:11:140736-140926
1	133883	134204	-	-	321	9	2	7	1	1	1	133941-134133:1:669661-669853	133944-134133:1:241297242-241297432	133944-134133:4:120560790-120560978	133943-134133:7:51438257-51438448	133943-134133:7:55793830-55794021	133986-134133:7:56424101-56424247	133942-134133:11:129183-129371	133938-134125:11:50004257-50004443	133939-134080:19:160460-160598
1	135145	135620	-	-	475	6	4	2	1	1	1	135198-135545:1:670888-671235	135201-135545:1:220730992-220731336	135398-135541:1:222218061-222218204	135198-135545:1:241298456-241298803	135198-135541:7:56425289-56425632	135201-135545:19:161717-162059
1	136390	136739	-	-	349	6	3	3	1	1	1	136450-136640:1:672139-672330	136547-136640:1:220732339-220732431	136445-136686:1:222219108-222219349	136493-136682:7:51440769-51440956	136502-136640:7:55796357-55796493	136545-136640:19:163061-163154
1	138960	139359	-	-	399	6	4	2	1	1	1	139013-139304:1:674703-674994	139013-139260:1:220734810-220735057	139013-139304:1:222221687-222221978	139013-139304:1:241302283-241302574	139063-139301:7:56429121-56429356	139013-139306:19:165530-165823
1	139563	139827	-	-	264	5	4	1	1	1	1	139616-139763:1:675306-675453	139617-139761:1:220735416-220735559	139616-139763:1:222222291-222222438	139618-139763:1:241302885-241303030	139620-139763:19:166139-166280
1	139786	140117	-	-	331	4	1	3	1	1	1	139839-140036:1:220735637-220735834	139843-140036:4:120566654-120566847	139847-140036:7:79063-79252	139841-140036:11:135049-135243
1	145189	145958	-	-	769	9	4	5	1	1	1	145242-145887:1:680933-681578	145242-145888:1:220741047-220741693	145243-145889:1:222227923-222228569	145247-145889:1:241308531-241309174	145245-145839:4:120559273-120559855	145293-145884:4:120572121-120572704	145250-145889:7:84462-85101	145292-145889:11:140499-141096	145243-145888:19:171756-172400
1	146461	146791	-	-	330	4	3	1	1	1	1	146514-146711:1:682202-682399	146515-146705:1:220742321-220742510	146514-146711:1:222229192-222229389	146524-146711:11:141733-141922
1	147621	148069	-	-	448	7	3	4	1	1	1	147675-147971:1:220743627-220743922	147674-147971:1:222230499-222230796	147674-147971:1:241311109-241311406	147675-147971:4:120574638-120574933	147674-147971:7:86886-87183	147676-147971:7:56437288-56437582	147675-147970:11:143029-143323
1	148239	148676	-	-	437	5	4	1	1	1	1	148292-148589:1:684122-684419	148292-148539:1:220744243-220744490	148292-148539:1:222231117-222231364	148292-148539:1:241311727-241311974	148295-148589:19:174807-175101
1	148897	149319	-	-	422	5	4	1	1	1	1	148951-149247:1:684797-685093	148953-149247:1:220744993-220745287	148950-149247:1:222231874-222232171	148950-149247:1:241312470-241312767	148954-149247:19:175467-175759
1	149424	151262	-	-	1838	9	4	5	1	1	1	149477-151174:1:685323-687020	149530-151174:1:220745571-220747215	149477-151174:1:222232401-222234098	149477-151174:1:241312997-241314694	150081-151174:4:120577118-120578210	149484-151174:7:88693-90384	149485-151174:7:56439214-56440909	149979-151174:11:145348-146541	149480-151174:19:175994-177686
1	151660	152080	-	-	420	5	4	1	1	1	1	151714-152010:1:687559-687855	151723-152010:1:220747758-220748045	151716-152010:1:222234631-222234925	151723-152010:1:241315237-241315524	151715-152008:19:178228-178519
1	152565	153811	-	-	1246	9	4	5	1	1	1	152618-153715:1:688459-689556	152618-153715:1:220748638-220749735	152618-153715:1:222235577-222236674	152622-153715:1:241316133-241317226	152629-153715:4:120579647-120580740	153223-153715:7:92435-92925	152669-153714:7:56442418-56443464	153026-153715:11:148374-149059	152620-153715:19:179131-180226
1	154614	154970	-	-	356	7	3	4	1	1	1	154667-154906:1:690504-690743	154722-154914:1:220750692-220750884	154667-154906:1:241318171-241318410	154720-154814:4:53701211-53701305	154674-154914:7:93883-94123	154669-154913:11:149998-150240	154670-154914:19:181184-181425
1	155260	156018	-	-	758	7	4	3	1	1	1	155315-155960:1:691141-691786	155318-155960:1:220751286-220751928	155319-155960:1:222238277-222238919	155315-155960:1:241318813-241319458	155313-155954:7:94522-95163	155320-155660:7:56445052-56445392	155315-155954:19:181828-182465
1	156375	157097	-	-	722	7	3	4	1	1	1	156428-157025:1:692253-692850	156484-157025:1:220752452-220752994	156484-157025:1:241319982-241320524	156836-157025:4:120583853-120584038	156838-157025:7:96044-96230	156679-157021:7:56446419-56446762	156729-157025:11:152064-152359
1	157733	158447	-	-	714	8	4	4	1	1	1	157786-158383:1:693615-694212	157842-158383:1:220753808-220754350	157837-158383:1:222240775-222241321	157843-158383:1:241321337-241321877	157790-158383:4:120584805-120585392	157793-158383:7:96998-97588	157892-158383:11:153232-153717	157791-158383:19:184307-184898
1	163008	164345	-	-	1337	8	4	4	1	1	1	163061-164254:1:698860-700053	163069-164258:1:220759040-220760229	163063-164256:1:222241818-222243009	163061-164255:1:241326559-241327753	163671-164258:4:120590701-120591287	163062-164256:7:102267-103460	163567-164258:11:158896-159586	163170-164258:19:189686-190773
1	166300	167381	-	-	1081	12	3	9	1	1	1	166357-166700:1:702140-702483	166354-166700:1:222245172-222245518	166353-166698:1:241329926-241330271	166757-167299:2:114095376-114095914	167055-167246:4:15023-15214	167061-167300:6:97362-97596	166855-167300:7:106052-106497	167064-167250:8:3787-3974	166558-167300:8:141854-142595	166561-167300:11:161891-162629	166962-167300:18:91870-92205	166454-167300:19:193038-193883
1	218108	218794	-	-	686	5	0	5	0	0	0	218167-218708:2:114085822-114086361	218568-218708:3:75756929-75757064	218266-218508:5:120939543-120939778	218568-218708:8:153643-153780	218370-218658:10:104322706-104322993
1	219994	220251	-	-	257	1	0	1	0	0	0	220055-220194:19:204630-204769
1	222352	223334	-	-	982	6	0	6	0	0	0	222913-223252:2:114092344-114092680	222460-223252:4:11224-12017	222908-223252:5:71419-71760	222508-223252:8:55-800	222814-223252:8:157890-158326	222410-223252:19:207056-207900
1	223732	224536	-	-	804	6	0	6	0	0	0	223791-224379:2:114093226-114093810	223794-224382:4:12564-13154	223790-224082:5:72304-72590	223789-224479:8:1341-2029	224193-224382:18:89910-90093	224087-224382:19:208763-209058
1	224469	224901	-	-	432	4	0	4	0	0	0	224526-224814:2:114093947-114094233	224524-224813:8:2073-2362	224525-224817:8:159599-159890	224527-224817:18:90240-90527
1	228965	230020	-	-	1055	5	4	1	0	0	0	229169-229965:1:82842-83638	229025-229765:1:564177-564917	229023-229915:1:222163067-222163959	229078-229915:1:241241497-241242334	229422-229965:8:57317-57859
1	231371	234100	-	-	2729	5	4	1	0	0	0	231424-234021:1:85090-87687	231426-234021:1:566664-569258	231424-234012:1:222165558-222168147	231475-234021:1:241243975-241246521	231431-234021:8:59412-62005
1	234292	235298	-	-	1006	5	4	1	0	0	0	234345-235242:1:88011-88908	234345-235242:1:569579-570476	234347-235242:1:222168480-222169375	234347-235242:1:241246842-241247737	234353-235242:8:62334-63222
1	235593	237335	-	-	1742	5	4	1	0	0	0	235646-237243:1:89333-90930	235646-237242:1:570864-572460	235653-237243:1:222169786-222171376	235649-237243:1:241248140-241249734	235949-237243:8:63907-65200
1	238376	238828	-	-	452	4	4	0	0	0	0	238429-238776:1:92114-92461	238429-238776:1:573657-574004	238431-238776:1:222172584-222172929	238480-238776:1:241250982-241251278
1	240343	240615	-	-	272	3	2	1	0	0	0	240396-240543:1:94082-94229	240396-240543:1:575689-575836	240396-240542:8:68420-68566
1	241305	241905	-	-	600	2	2	0	0	0	0	241358-241805:1:95044-95491	241510-241805:1:222175666-222175961
1	242338	243759	-	-	1421	7	5	2	0	0	0	242391-242638:1:96077-96324	242893-243688:1:96579-97374	242896-243688:1:222177051-222177843	242397-242638:1:241254897-241255139	242943-243688:1:241255444-241256189	242392-242635:4:165400341-165400583	242854-243688:4:165400792-165401633
1	244969	246053	-	-	1084	5	3	2	0	0	0	245024-245969:1:98704-99649	245073-245969:1:222179232-222180128	245075-245219:1:241257572-241257719	245048-245969:4:165403004-165403942	245532-245969:7:34761-35196
1	247579	248325	-	-	746	10	4	6	0	0	0	247788-248229:1:101472-101913	247633-248229:1:627682-628278	247632-248227:1:222181788-222182383	247632-248226:1:241259950-241260544	247632-248226:4:165405610-165406203	247638-248229:6:67644-68236	247641-248229:7:36874-37466	247933-248229:8:123127-123422	247936-248229:11:93994-94286	247940-248229:19:124621-124909
1	248747	249972	-	-	1225	10	4	6	0	0	0	248802-249895:1:102485-103579	248802-249895:1:628850-629944	248802-249897:1:222182957-222184053	248802-249896:1:241261119-241262214	248807-249897:4:165406752-165407841	248853-249897:6:68856-69902	248812-249897:7:38046-39134	248814-249897:8:124004-125090	248807-249897:11:94861-95954	248808-249897:19:125488-126577
1	250268	250482	-	-	214	5	4	1	0	0	0	250321-250418:1:104005-104102	250321-250418:1:630370-630467	250321-250418:1:222184477-222184574	250322-250418:1:241262637-241262733	250324-250418:19:127004-127098
1	250677	251330	-	-	653	1	1	0	0	0	0	250730-251277:1:630779-631326
1	251288	251855	-	-	567	10	4	6	0	0	0	251341-251788:1:105027-105474	251350-251788:1:631399-631837	251341-251787:1:222185497-222185943	251341-251788:1:241263656-241264103	251341-251784:4:165409289-165409732	251341-251784:6:71346-71789	251344-251788:7:40583-41027	251341-251781:8:126534-126974	251342-251788:19:128022-128468	251345-251538:Y:25922555-25922747
1	252374	252653	-	-	279	4	3	1	0	0	0	252427-252574:1:106111-106258	252427-252574:1:632476-632623	252427-252574:1:241264742-241264889	252430-252574:19:129111-129254
1	255240	255848	-	-	608	10	4	6	0	0	0	255293-255790:1:108973-109470	255293-255790:1:635342-635839	255455-255790:1:222189605-222189944	255455-255790:1:241267754-241268093	255494-255730:4:165413445-165413684	255293-255790:6:75297-75794	255295-255790:7:44530-45023	255295-255787:8:130480-130970	255295-255787:11:101354-101844	255301-255790:19:131973-132460
1	256123	257253	-	-	1130	10	4	6	0	0	0	256176-257173:1:109856-110853	256176-257173:1:636225-637222	256179-257173:1:222190333-222191327	256176-257173:1:241268478-241269475	256182-257173:4:165414132-165415123	256183-257173:6:76184-77175	256782-257173:7:46016-46406	256184-257173:8:131363-132356	256187-257173:11:102239-103230	256178-257173:19:132849-133843
1	307533	308185	-	-	652	7	0	7	1	1	1	307593-308083:3:199410269-199410716	307994-308133:3:199423431-199423568	307596-308083:4:119749316-119749763	307593-308133:4:119762134-119762631	307640-308082:5:180663837-180664283	307989-308133:5:180677349-180677492	307596-308133:7:39788914-39789411
1	310155	310563	-	-	408	5	2	3	1	1	1	310258-310499:1:313666-313907	310265-310505:1:226221228-226221468	310218-310505:4:119770363-119770654	310220-310505:5:180682978-180683271	310317-310505:10:38776175-38776360
1	310866	311238	-	-	372	3	2	1	1	1	1	310919-311116:1:314327-314524	310925-311116:1:226221899-226222087	310922-311166:16:88756685-88756929
1	311289	311973	-	-	684	6	0	6	1	1	1	311644-311889:3:199427081-199427324	311747-311889:4:119768492-119768633	311351-311889:7:39794921-39795462	311352-311889:7:45810666-45811210	311345-311889:7:128075528-128076072	311449-311889:10:38773900-38774338
1	312551	312908	-	-	357	3	1	2	1	1	1	312660-312851:1:226220211-226220402	312605-312844:4:119769347-119769587	312607-312851:7:39796182-39796424
1	312953	313271	-	-	318	6	1	5	1	1	1	313058-313203:1:226220614-226220759	313009-313197:4:119769756-119769941	313009-313197:5:180682371-180682556	313006-313199:7:39796579-39796768	313006-313197:7:45812324-45812515	313006-313203:7:128077185-128077382
1	313566	313971	LOC100132062	NR_028325	405	4	1	3	1	1	1	313672-313916:1:226221228-226221472	313623-313916:4:119770363-119770658	313630-313916:5:180682988-180683275	313724-313916:10:38776175-38776364
1	314273	314590	LOC100132062	NR_028325	317	4	2	2	1	1	1	314326-314523:1:310920-311117	314332-314523:1:226221899-226222087	314377-314521:7:62841895-62842042	314329-314523:16:88756685-88756879
1	315614	318942	LOC100132062	NR_028325	3328	16	3	13	1	1	1	315717-316963:1:226225149-226226395	317327-317714:1:226226578-226226956	317231-318864:1:226227628-226229247	316726-317014:3:199431468-199431754	317875-318864:3:199433343-199434328	317343-318857:4:119774610-119776144	316274-318864:5:180685636-180688222	317273-318864:7:39799728-39801296	317317-318864:7:45820403-45821943	315785-316514:7:62858110-62858839	317785-318864:7:62864555-62865648	315673-316914:7:128079836-128081077	317576-318814:10:38780253-38781486	315971-317364:16:88761712-88763103	317774-318862:16:88765414-88766495	318375-318864:20:62391070-62391557
1	320610	322337	-	-	1727	12	1	11	1	1	1	320671-322260:1:226231055-226232644	321967-322252:2:242710829-242711116	321066-322259:3:199436543-199437733	321071-322260:4:119778359-119779544	320972-322260:5:180690334-180691619	320668-322260:7:39803071-39804668	320713-322260:7:45823755-45825298	320671-322260:7:62867453-62869042	320671-322260:7:128084634-128086224	321165-322260:10:38783793-38784886	321271-322260:16:88768910-88769897	320867-322259:20:62393564-62394952
1	323856	324328	-	-	472	7	1	6	1	1	1	323909-324254:1:226234294-226234638	324115-324256:2:242713236-242713376	324115-324206:3:199439587-199439677	324112-324206:5:180693472-180693565	323916-324256:7:45826972-45827311	324017-324256:10:38786644-38786880	324010-324255:20:62396708-62396952
1	324715	325265	-	-	550	3	1	2	1	1	1	324773-325215:1:226235162-226235604	324877-325165:10:38787502-38787791	324828-325214:20:62397527-62397918
1	325431	325659	-	-	228	1	1	0	1	1	1	325484-325581:1:226235878-226235975
1	325657	326310	-	-	653	6	1	5	1	1	1	325713-326257:1:226236107-226236651	325770-326257:2:242714869-242715361	325719-326257:3:199441188-199441729	326120-326257:5:180695480-180695616	326113-326257:10:38788741-38788885	326017-326257:20:62398723-62398962
1	327278	328441	-	-	1163	9	1	8	1	1	1	327331-328372:1:226237726-226238767	327336-328078:2:242716440-242717181	327332-328371:3:199442809-199443847	328033-328377:4:119785304-119785649	327837-328378:5:180697199-180697737	327432-328374:10:38790059-38791000	327434-328378:16:88775072-88776015	327333-328370:20:62400041-62401076	327636-328378:Y:24842252-24842993
1	328559	328907	-	-	348	10	1	9	1	1	1	328612-328808:1:226239003-226239199	328612-328855:2:114040460-114040703	328612-328855:2:242717806-242718049	328612-328855:3:199444088-199444331	328613-328806:4:119785884-119786077	328612-328855:5:180697971-180698214	328612-328855:10:38791236-38791479	328613-328807:16:88776250-88776444	328613-328855:20:62401314-62401555	328668-328809:Y:24843283-24843424
1	329466	331722	-	-	2256	10	2	8	1	1	1	329979-331616:1:226217593-226219231	329519-329866:1:226239910-226240257	329771-331662:2:242718991-242720881	329526-331366:3:199444998-199446842	329925-331616:4:119787216-119788906	329574-331666:5:180698929-180701025	330675-331666:6:170763752-170764744	330527-331666:10:38793177-38794315	330222-331666:16:88777882-88779325	329586-331666:20:62402312-62404387
1	332300	333345	-	-	1045	7	0	7	1	1	1	333062-333250:2:242722286-242722473	332364-333250:4:119789603-119790492	333061-333250:5:180702422-180702609	332405-333250:6:170765487-170766333	333062-333250:10:38795706-38795893	332360-333250:16:88780009-88780899	332369-333250:20:62405042-62405937
1	333815	334153	-	-	338	6	0	6	1	1	1	333880-334065:4:119791125-119791311	333972-334065:5:180703332-180703424	333868-334065:6:170766950-170767147	333868-334065:16:88781517-88781714	333974-334065:20:62406658-62406748	333926-334065:Y:24848477-24848616
1	336805	337085	-	-	280	2	0	2	1	1	1	336861-337005:2:242726078-242726223	336909-337005:20:62409588-62409684
1	337625	338775	-	-	1150	5	0	5	1	1	1	337690-338025:5:180707047-180707384	337687-338575:6:170770767-170771655	337685-338525:10:38800287-38801128	337929-338675:16:88785572-88786318	337684-338525:20:62410362-62411205
1	339475	340710	-	-	1235	7	0	7	1	1	1	339735-340625:2:242728957-242729846	339539-340625:4:119796774-119797863	339735-340625:5:180709094-180709983	339537-340625:6:170772617-170773705	339731-340625:10:38802346-38803238	340235-340625:16:88787879-88788268	339732-340625:20:62412412-62413302
1	341107	341908	-	-	801	6	0	6	1	1	1	341162-341851:2:242730385-242731072	341167-341807:4:119798404-119799044	341162-341851:5:180710522-180711209	341166-341857:6:170774245-170774937	341215-341857:16:88788856-88789500	341212-341857:20:62413888-62414534
1	347093	347576	-	-	483	1	0	1	1	1	1	347146-347486:6:170780231-170780571
1	373312	373634	-	-	322	2	0	2	1	1	1	373470-373562:5:180742845-180742935	373365-373562:6:170806458-170806655
1	396244	396699	-	-	455	1	0	1	1	1	1	396307-396644:6:170832561-170832899
1	397798	399504	-	-	1706	5	0	5	1	1	1	397953-399440:2:242741586-242743070	397956-399448:4:119809619-119811108	398204-399448:5:180767498-180768742	397960-399448:6:170834220-170835705	398357-399448:16:88800413-88801500
1	399875	400778	-	-	903	5	0	5	1	1	1	399939-400725:2:242743577-242744368	400379-400725:4:119558702-119559048	399939-400725:5:180769227-180770019	399941-400725:6:170836192-170836983	399931-400725:16:88802007-88802798
1	401069	403785	-	-	2716	5	0	5	1	1	1	401326-403719:2:242744975-242747364	401140-403719:4:119559457-119562041	401327-403719:5:180770626-180773013	401132-403719:6:170837388-170839978	401136-403719:16:88803208-88805794
1	405317	406168	-	-	851	4	0	4	1	1	1	405677-406117:2:242749236-242749675	405878-406117:4:119564207-119564443	405677-406067:5:180774979-180775368	405973-406117:6:170842234-170842377
1	419132	419735	-	-	603	2	0	2	1	1	1	419186-419674:4:119578899-119579386	419189-419682:6:170855494-170855986
1	436267	436733	-	-	466	1	0	1	1	1	1	436371-436617:5:180805983-180806229
1	436738	437549	-	-	811	2	0	2	1	1	1	436894-437138:5:180806118-180806357	436844-437338:6:170873128-170873625
1	439070	440521	-	-	1451	2	0	2	1	1	1	439150-440470:5:180808850-180810191	439125-439763:6:170875244-170875882
1	452755	453077	-	-	322	1	0	1	1	1	1	452808-452998:16:88810401-88810591
1	454613	454978	-	-	365	1	0	1	1	1	1	454676-454913:21:46927245-46927478
1	455190	455845	-	-	655	8	1	7	1	1	1	455246-455682:1:247190896-247191330	455249-455790:4:191258487-191259027	455353-455790:5:180826156-180826591	455451-455790:6:170891210-170891543	455252-455740:10:135358292-135358775	455649-455788:16:88819159-88819292	455247-455738:21:46927816-46928304	455321-455788:22:49576678-49577173
1	456185	457152	-	-	967	5	0	5	1	1	1	456298-457083:5:180827089-180827884	456844-457085:6:170892600-170892836	456547-457085:10:135359578-135360115	456340-457085:21:46928900-46929643	456550-457085:22:49577940-49578474
1	459228	459486	-	-	258	1	1	0	1	1	1	459282-459378:1:247194931-247195027
1	523002	524078	-	-	1076	1	0	1	1	1	1	523067-523852:8:22722-23511
1	525984	526515	-	-	531	2	0	2	1	1	1	526287-526432:8:25739-25879	526037-526128:8:25981-26072
1	537068	537365	-	-	297	1	1	0	1	1	1	537124-537268:1:537437-537581
1	537383	537954	-	-	571	1	1	0	1	1	1	537436-537580:1:537125-537269
1	554238	560733	MIR1977	NR_031741	6495	4	0	4	1	1	1	560152-560638:8:52892-53381	554796-554938:17:21949267-21949408	557241-557887:17:48538103-48538749	557497-557738:X:125433903-125434140
1	564123	564976	-	-	853	5	4	1	1	1	1	564330-564923:1:82852-83445	564176-564916:1:229026-229766	564176-564921:1:222163069-222163814	564229-564923:1:241241497-241242191	564484-564923:8:57229-57666
1	566529	569333	-	-	2804	5	4	1	1	1	1	566691-569279:1:85120-87709	566691-569279:1:231455-234044	566691-569279:1:222165590-222168178	566682-569278:1:241243945-241246542	566784-569279:8:59533-62027
1	569525	570530	-	-	1005	5	4	1	1	1	1	569578-570475:1:88011-88908	569578-570475:1:234346-235243	569580-570475:1:222168480-222169375	569580-570475:1:241246842-241247737	569586-570475:8:62334-63222
1	570809	572554	-	-	1745	5	4	1	1	1	1	570863-572459:1:89333-90929	570863-572459:1:235647-237243	570870-572459:1:222169786-222171375	570866-572459:1:241248140-241249733	571166-572459:8:63907-65199
1	573603	574054	-	-	451	4	4	0	1	1	1	573656-574003:1:92114-92461	573656-574003:1:238430-238777	573658-574003:1:222172584-222172929	573707-574003:1:241250982-241251278
1	575635	575907	-	-	272	3	2	1	1	1	1	575688-575835:1:94082-94229	575688-575835:1:240397-240544	575688-575834:8:68420-68566
1	609758	610208	-	-	450	1	0	1	1	1	1	609811-610155:6:49776-50116
1	612927	613818	-	-	891	3	0	3	1	1	1	612984-613727:6:52943-53686	613083-613727:8:108212-108855	613187-613727:11:78877-79416
1	621896	622355	-	-	459	1	0	1	1	1	1	621950-622296:19:118587-118932
1	627180	627407	-	-	227	1	1	0	1	1	1	627233-627327:1:100871-100965
1	627628	628412	-	-	784	10	4	6	1	1	1	627836-628328:1:101472-101964	627681-628277:1:247634-248230	627681-628275:1:222181789-222182383	627681-628274:1:241259951-241260544	627681-628274:4:165405611-165406203	627686-628278:6:67644-68237	627689-628328:7:36874-37517	627982-628277:8:123128-123422	627984-628328:11:93994-94337	627988-628278:19:124621-124910
1	628793	630020	-	-	1227	10	4	6	1	1	1	628846-629943:1:102482-103579	628849-629943:1:248803-249896	628847-629943:1:222182956-222184051	628846-629943:1:241261117-241262213	628855-629943:4:165406751-165407839	628851-629943:6:68806-69900	628860-629943:7:38045-39132	628853-629943:8:123993-125088	628855-629943:11:94860-95952	628855-629943:19:125488-126575
1	630316	630530	-	-	214	5	4	1	1	1	1	630369-630466:1:104005-104102	630369-630466:1:250322-250419	630369-630466:1:222184477-222184574	630370-630466:1:241262637-241262733	630372-630466:19:127004-127098
1	630725	631903	-	-	1178	12	5	7	1	1	1	630979-631825:1:104617-105463	630778-631325:1:250731-251278	631429-631825:1:251382-251778	630938-631825:1:222185046-222185933	631480-631825:1:241263748-241264093	631385-631825:4:165409285-165409725	631385-631825:6:71342-71782	630887-631825:7:40073-41016	631382-631825:8:126527-126970	631286-631825:11:97296-97834	630985-631825:19:127612-128457	630887-631575:Y:25922045-25922736
1	632422	632701	-	-	279	4	3	1	1	1	1	632475-632622:1:106111-106258	632475-632622:1:252428-252575	632475-632622:1:241264742-241264889	632478-632622:19:129111-129254
1	635288	635896	-	-	608	10	4	6	1	1	1	635341-635838:1:108973-109470	635341-635838:1:255294-255791	635503-635838:1:222189605-222189944	635503-635838:1:241267754-241268093	635542-635778:4:165413445-165413684	635341-635838:6:75297-75794	635343-635838:7:44530-45023	635343-635835:8:130480-130970	635343-635835:11:101354-101844	635349-635838:19:131973-132460
1	636171	637301	-	-	1130	10	4	6	1	1	1	636224-637221:1:109856-110853	636224-637221:1:256177-257174	636227-637221:1:222190333-222191327	636224-637221:1:241268478-241269475	636231-637221:4:165414131-165415122	636233-637221:6:76184-77174	636831-637221:7:46016-46405	636232-637221:8:131363-132356	636235-637221:11:102239-103230	636226-637221:19:132849-133843
1	638039	640059	-	-	2020	10	4	6	1	1	1	638092-639939:1:111754-113601	639643-639739:1:329741-329831	638095-639939:1:222192701-222194545	638092-639939:1:241270488-241272335	638142-639931:4:165415977-165417766	638092-639934:6:78052-79894	638101-639939:7:47318-49156	638396-639739:8:133539-134881	638400-639739:11:104420-105758	638095-639939:19:135048-136892
1	640623	640898	-	-	275	4	3	1	1	1	1	640676-640823:1:114311-114458	640676-640823:1:222195249-222195396	640679-640823:1:241273043-241273187	640680-640823:19:137583-137726
1	641087	642355	-	-	1268	10	3	7	1	1	1	641141-642287:1:114784-115930	641140-642287:1:222195718-222196865	641197-642287:1:241273564-241274654	641140-642235:4:165418977-165420072	641743-642237:6:81676-82169	641745-642287:7:50944-51485	641544-642037:8:136666-137154	641548-642287:11:107535-108271	641142-642287:19:138052-139197	641840-642286:Y:25939012-25939458
1	643230	643868	-	-	638	7	2	5	1	1	1	643283-643780:1:116925-117422	643283-643777:1:241275641-241276135	643291-643780:7:52490-52979	643288-643780:7:56393565-56394055	643292-643780:7:62213345-62213830	643291-643780:8:138407-138898	643293-643780:11:109276-109765
1	643890	644102	-	-	212	5	2	3	1	1	1	643943-644040:1:117587-117684	643945-644040:1:195373211-195373304	643944-644040:6:83871-83966	643944-644040:7:53144-53239	643943-644034:8:139061-139152
1	644303	644809	-	-	506	5	1	4	1	1	1	644356-644753:1:118000-118397	644661-644753:6:84594-84684	644365-644753:7:53564-53952	644463-644753:11:110450-110738	644358-644748:19:141272-141660
1	645188	645703	-	-	515	8	3	5	1	1	1	645241-645638:1:118885-119282	645295-645638:1:222199882-222200227	645249-645638:1:241277612-241278001	645543-645638:6:85482-85574	645241-645638:7:54439-54833	645292-645632:7:55831128-55831469	645242-645629:8:140361-140747	645244-645638:19:142157-142550
1	647698	648830	-	-	1132	10	3	7	1	1	1	647751-648748:1:121388-122385	648451-648690:1:222203043-222203282	647804-648748:1:241280173-241281117	648152-648748:6:88089-88684	647758-648748:7:56941-57932	647759-648748:7:51417909-51418901	647751-648739:7:55772393-55773381	647756-648748:7:56840946-56841938	648257-648748:11:114239-114726	647856-648748:19:144762-145652
1	650621	653735	LOC100133331	NR_028327	3114	21	6	15	1	1	1	650674-653171:1:124309-126806	650682-651921:1:220711420-220712659	652884-653621:1:220713152-220713893	650676-651821:1:222205266-222206411	650675-651921:1:241283042-241284288	652533-653021:1:241284682-241285171	650681-651921:4:120545806-120547043	651377-651669:6:91305-91594	650679-653221:7:59863-62405	653480-653671:7:63787-63976	652482-653671:7:51422590-51423780	650674-652762:7:55775300-55777388	650740-652711:7:56401012-56402999	652459-652821:7:56406892-56407283	652879-653564:7:56404809-56405499	650728-651966:7:56843908-56845148	652525-652821:7:56854351-56854647	652984-653571:7:56860383-56860970	650977-653171:11:116965-119157	650682-653271:19:147589-150175	652124-652663:Y:25949351-25949866
1	654759	655159	LOC100133331	NR_028327	400	8	3	5	1	1	1	654817-655059:1:129330-129572	654816-655059:1:220716888-220717131	654812-655059:1:241286961-241287208	654812-655105:4:120550507-120550800	654818-655059:7:65123-65364	654868-655059:7:68587-68781	654812-655099:7:56413489-56413776	654818-655059:19:152433-152675
1	655459	655849	LOC100133331	NR_028327	390	9	6	3	1	1	1	655512-655758:1:130025-130271	655512-655759:1:658922-659169	655512-655759:1:662328-662575	655512-655758:1:665744-665990	655564-655659:1:222207135-222207230	655514-655757:1:241287665-241287906	655562-655758:7:51428436-51428632	655513-655759:19:153129-153375	655513-655759:19:156544-156789
1	656166	656419	-	-	253	7	4	3	1	1	1	656222-656366:1:659631-659775	656219-656362:1:663035-663178	656229-656366:1:220718301-220718438	656225-656366:1:222207773-222207914	656219-656357:7:51429093-51429231	656222-656366:7:56414897-56415041	656223-656366:19:153841-153982
1	656510	656878	-	-	368	7	5	2	1	1	1	656563-656810:1:659972-660219	656563-656810:1:663379-663626	656565-656810:1:220718637-220718882	656563-656807:1:222208111-222208355	656563-656807:1:241288712-241288956	656563-656809:7:56415238-56415484	656567-656810:19:154186-154426
1	657032	657289	-	-	257	12	5	7	1	1	1	657085-657232:1:660494-660641	657085-657232:1:663903-664050	657085-657228:1:220719159-220719302	657085-657228:1:222208631-222208774	657085-657232:1:241289232-241289379	657085-657232:4:120552781-120552928	657086-657227:6:92228-92368	657085-657232:7:67393-67540	657085-657227:7:55785613-55785755	657085-657232:7:56415759-56415903	657086-657223:11:123416-123552	657086-657232:19:154703-154848
1	657466	658178	-	-	712	9	5	4	1	1	1	657519-658064:1:660926-661471	657521-658066:1:664348-664889	657519-658107:1:220719594-220720182	657519-658112:1:222209062-222209655	657519-658112:1:241289662-241290255	657529-658116:7:51430370-51430964	657527-658116:7:55786033-55786627	657527-658116:7:56416199-56416788	657525-658116:19:155153-155737
1	658207	658568	-	-	361	6	3	3	1	1	1	658261-658507:1:661668-661914	658260-658507:1:665083-665330	658265-658507:1:222206428-222206668	658310-658498:7:51427778-51427966	658269-658507:7:55783063-55783300	658263-658507:19:155886-156128
1	658868	659257	-	-	389	9	6	3	1	1	1	658921-659167:1:130025-130271	658921-659168:1:655513-655760	658921-659168:1:662328-662575	658921-659167:1:665744-665990	658973-659168:1:222207135-222207330	658923-659166:1:241287665-241287906	658971-659167:7:51428436-51428632	658922-659168:19:153129-153375	658922-659168:19:156544-156789
1	659577	659827	-	-	250	6	4	2	1	1	1	659630-659774:1:656223-656367	659630-659770:1:663038-663178	659637-659727:1:220718301-220718391	659633-659727:1:222207773-222207867	659630-659727:7:56414897-56414994	659632-659726:19:153842-153934
1	659918	660286	-	-	368	7	5	2	1	1	1	659971-660218:1:656564-656811	659971-660218:1:663379-663626	659973-660218:1:220718637-220718882	659971-660215:1:222208111-222208355	659971-660215:1:241288712-241288956	659971-660217:7:56415238-56415484	659975-660218:19:154186-154426
1	660440	660694	-	-	254	12	5	7	1	1	1	660493-660640:1:657086-657233	660493-660640:1:663903-664050	660493-660636:1:220719159-220719302	660493-660636:1:222208631-222208774	660493-660640:1:241289232-241289379	660493-660640:4:120552781-120552928	660494-660635:6:92228-92368	660493-660640:7:67393-67540	660493-660635:7:55785613-55785755	660493-660640:7:56415759-56415903	660494-660631:11:123416-123552	660494-660640:19:154703-154848
1	660870	661562	-	-	692	7	5	2	1	1	1	660925-661470:1:657520-658065	660927-661470:1:664348-664887	660923-661513:1:220719592-220720182	660923-661468:1:222209060-222209605	660923-661468:1:241289660-241290205	660933-661470:7:56416199-56416736	660931-661470:19:155153-155685
1	661614	661974	-	-	360	6	3	3	1	1	1	661667-661913:1:658262-658508	661667-661913:1:665084-665330	661671-661914:1:222206428-222206669	661717-661904:7:51427779-51427966	661675-661914:7:55783063-55783301	661669-661914:19:155886-156129
1	662274	662664	-	-	390	9	6	3	1	1	1	662327-662573:1:130025-130271	662327-662574:1:655513-655760	662327-662574:1:658922-659169	662327-662573:1:665744-665990	662379-662574:1:222207135-222207330	662329-662572:1:241287665-241287906	662377-662573:7:51428436-51428632	662328-662574:19:153129-153375	662328-662574:19:156544-156789
1	662977	663234	-	-	257	8	4	4	1	1	1	663034-663177:1:656220-656363	663037-663177:1:659631-659771	663084-663177:1:220718341-220718434	663040-663177:1:222207773-222207910	663030-663172:7:51429089-51429231	663030-663167:7:55784417-55784554	663037-663177:7:56414897-56415037	663038-663177:19:153841-153978
1	663325	663694	-	-	369	7	5	2	1	1	1	663378-663625:1:656564-656811	663378-663625:1:659972-660219	663380-663625:1:220718637-220718882	663378-663622:1:222208111-222208355	663378-663622:1:241288712-241288956	663378-663624:7:56415238-56415484	663382-663625:19:154186-154426
1	663849	664106	-	-	257	12	5	7	1	1	1	663902-664049:1:657086-657233	663902-664049:1:660494-660641	663902-664045:1:220719159-220719302	663902-664045:1:222208631-222208774	663902-664049:1:241289232-241289379	663902-664049:4:120552781-120552928	663903-664044:6:92228-92368	663902-664049:7:67393-67540	663902-664044:7:55785613-55785755	663902-664049:7:56415759-56415903	663903-664040:11:123416-123552	663903-664049:19:154703-154848
1	664290	664979	-	-	689	5	3	2	1	1	1	664347-664886:1:660928-661471	664347-664884:1:222209064-222209605	664347-664884:1:241289664-241290205	664349-664890:7:56416200-56416740	664349-664890:19:155152-155689
1	665029	665390	-	-	361	6	3	3	1	1	1	665082-665329:1:658261-658508	665083-665329:1:661668-661914	665087-665329:1:222206428-222206668	665132-665320:7:51427778-51427966	665091-665329:7:55783063-55783300	665085-665329:19:155886-156128
1	665689	666094	-	-	405	10	6	4	1	1	1	665742-666039:1:130024-130321	665743-665989:1:655513-655759	665743-665989:1:658922-659168	665743-665989:1:662328-662574	665795-665989:1:222207135-222207329	665744-665988:1:241287664-241287906	665792-665989:7:51428435-51428632	665750-665989:7:56868644-56868883	665744-665989:19:153129-153374	665744-666039:19:156544-156838
1	668071	668847	-	-	776	10	6	4	1	1	1	668124-668771:1:132406-133053	668177-668671:1:680971-681465	668124-668371:1:222215091-222215338	668180-668621:1:222227963-222228402	668125-668319:1:241295702-241295895	668174-668611:1:241308561-241308998	668125-668771:7:71616-72262	668534-668771:11:128054-128290	668425-668616:11:140736-140926	668178-668671:19:171793-172286
1	669537	669923	-	-	386	3	1	2	1	1	1	669642-669837:1:222216607-222216803	669590-669831:4:120560715-120560956	669597-669787:7:73089-73278
1	670834	671309	-	-	475	6	4	2	1	1	1	670887-671234:1:135199-135546	670890-671234:1:220730992-220731336	671087-671230:1:222218061-222218204	670887-671234:1:241298456-241298803	670887-671230:7:56425289-56425632	670890-671234:19:161717-162059
1	672084	672429	-	-	345	6	3	3	1	1	1	672138-672329:1:136451-136641	672147-672334:1:220732251-220732436	672138-672375:1:222219113-222219349	672191-672334:7:55796357-55796498	672242-672334:11:50006913-50007004	672145-672334:19:162975-163159
1	674643	675048	-	-	405	6	4	2	1	1	1	674702-674993:1:139014-139305	674702-674993:1:220734810-220735101	674696-674993:1:222221681-222221978	674696-674993:1:241302277-241302574	674746-674990:7:56429115-56429356	674698-674993:19:165526-165821
1	675252	675806	-	-	554	8	6	2	1	1	1	675305-675452:1:139617-139764	675558-675752:1:139870-140064	675306-675500:1:220735416-220735609	675558-675752:1:220735667-220735861	675305-675752:1:222222291-222222738	675307-675752:1:241302885-241303330	675313-675752:11:134827-135270	675309-675752:19:166139-166580
1	680877	681646	-	-	769	11	4	7	1	1	1	680932-681577:1:145243-145888	680931-681577:1:220741046-220741692	680933-681577:1:222227923-222228567	680937-681577:1:241308531-241309171	680935-681527:4:120559273-120559853	680981-681572:4:120572123-120572704	680938-681577:7:84464-85101	680930-681568:7:56434225-56434863	680933-681577:11:140449-141094	681234-681471:11:50003013-50003247	680932-681577:19:171755-172399
1	682148	682478	-	-	330	4	3	1	1	1	1	682201-682398:1:146515-146712	682202-682392:1:220742321-220742510	682201-682398:1:222229192-222229389	682211-682398:11:141733-141922
1	683604	683898	-	-	294	1	0	1	1	1	1	683658-683799:19:174342-174482
1	684068	684505	-	-	437	5	4	1	1	1	1	684121-684418:1:148293-148590	684121-684368:1:220744243-220744490	684121-684368:1:222231117-222231364	684121-684368:1:241311727-241311974	684124-684418:19:174807-175101
1	684743	685164	-	-	421	5	4	1	1	1	1	684796-685092:1:148952-149248	684798-685093:1:220744993-220745288	684796-685092:1:222231875-222232171	684796-685092:1:241312471-241312767	684799-685093:19:175467-175760
1	685269	687106	-	-	1837	9	4	5	1	1	1	685322-687019:1:149478-151175	685375-687019:1:220745571-220747215	685322-687019:1:222232401-222234098	685322-687019:1:241312997-241314694	685926-687019:4:120577118-120578210	685329-687019:7:88693-90384	685330-687019:7:56439214-56440909	685824-687019:11:145348-146541	685325-687019:19:175994-177686
1	687505	687924	-	-	419	5	4	1	1	1	1	687558-687854:1:151715-152011	687567-687855:1:220747758-220748046	687560-687855:1:222234631-222234926	687567-687855:1:241315237-241315525	687560-687852:19:178229-178519
1	688405	689651	-	-	1246	11	6	5	1	1	1	688458-689555:1:152619-153716	689158-689402:1:120590758-120591002	689158-689402:1:204255329-204255573	688458-689555:1:220748638-220749735	688458-689555:1:222235577-222236674	688462-689555:1:241316133-241317226	688469-689555:4:120579647-120580740	689063-689555:7:92435-92925	688509-689554:7:56442418-56443464	688866-689555:11:148374-149059	688460-689555:19:179131-180226
1	690442	690805	LOC100288069	NR_033908	363	5	3	2	1	1	1	690503-690742:1:154668-154907	690548-690742:1:220750682-220750877	690495-690742:1:241318163-241318410	690504-690742:11:149997-150233	690596-690740:19:181272-181415
1	691017	691843	LOC100288069	NR_033908	826	8	3	5	1	1	1	691073-691767:1:220751216-220751910	691074-691767:1:222238207-222238900	691080-691767:1:241318753-241319440	691576-691766:4:120582769-120582956	691674-691767:7:95057-95148	691121-691511:7:56445028-56445419	691078-691767:11:150584-151276	691675-691767:19:182362-182454
1	692199	692921	LOC100288069	NR_033908	722	7	3	4	1	1	1	692252-692849:1:156429-157026	692308-692849:1:220752452-220752994	692308-692849:1:241319982-241320524	692660-692849:4:120583853-120584038	692662-692849:7:96044-96230	692503-692845:7:56446419-56446762	692553-692849:11:152064-152359
1	693561	694273	LOC100288069	NR_033908	712	8	4	4	1	1	1	693614-694211:1:157787-158384	694121-694211:1:220754259-220754349	693665-694211:1:222240775-222241321	693671-694211:1:241321337-241321877	693618-694211:4:120584805-120585392	693621-694211:7:96998-97588	693720-694211:11:153232-153717	693619-694211:19:184307-184898
1	698802	700132	LOC100288069	NR_033908	1330	8	4	4	1	1	1	698859-700052:1:163062-164255	698907-700052:1:220759080-220760225	698859-700052:1:222241816-222243007	698856-700052:1:241326556-241327752	698856-700045:4:120590078-120591266	698858-700052:7:102265-103458	699365-700052:11:158896-159582	699060-700052:19:189780-190769
1	702086	702731	LOC100288069	NR_033908	645	5	3	2	1	1	1	702139-702482:1:166358-166701	702139-702633:1:222245175-222245669	702139-702630:1:241329930-241330421	702150-702486:8:141662-141999	702146-702486:19:192948-193287
1	792445	794932	FAM41C	NR_027055	2487	11	1	10	1	1	0.981481	793308-793645:1:166988-167323	794101-794445:2:4628-4972	792903-794842:2:114095196-114097134	793202-794844:6:97174-98817	792785-793845:7:105649-106717	793901-794845:7:106774-107717	793210-794845:8:3611-5245	793606-794845:8:142576-143817	793608-794845:11:162614-163852	793105-794845:18:91690-93428	793410-794845:19:193669-195105
1	806579	808027	-	-	1448	2	0	2	1	1	0.981481	807247-807929:3:199340491-199341177	806640-807929:9:140201988-140203275
1	819688	820204	-	-	516	2	2	0	1	1	0.981481	819747-820138:1:141852158-141852547	819749-820138:1:142328879-142329268
1	2573251	2576251	-	-	3000	26	26	0	0	0	0	2574110-2574401:1:2578445-2578736	2574611-2575151:1:2576695-2577237	2574058-2574501:1:2579395-2579839	2574654-2575143:1:2580313-2580802	2575304-2575441:1:2581444-2581582	2574006-2574401:1:2586166-2586562	2574404-2574600:1:2586607-2586802	2574512-2574901:1:2587315-2587704	2574110-2574401:1:2592855-2593146	2574454-2574693:1:2591915-2592152	2574063-2574501:1:2593805-2594249	2574654-2575143:1:2594723-2595212	2575304-2575491:1:2595854-2596042	2573505-2573693:1:2596862-2597052	2573912-2574401:1:2598116-2598604	2574461-2574751:1:2598785-2599075	2575204-2575298:1:2599288-2599382	2575154-2575548:1:2599438-2599832	2573405-2573745:1:2604551-2604892	2575010-2575301:1:2602305-2602596	2573354-2573598:1:2606149-2606392	2574354-2574999:1:2606949-2607592	2573308-2573501:1:2611446-2611637	2573955-2574351:1:2614656-2615052	2573554-2573843:1:2675561-2675850	2574554-2574892:1:2683302-2683640
1	2576151	2579151	-	-	3000	22	22	0	0	0	0	2576212-2576751:1:2573368-2573904	2576905-2577296:1:2574820-2575212	2578106-2578251:1:2580355-2580500	2578557-2578951:1:2580651-2581039	2577156-2579101:1:2582336-2584280	2577506-2577601:1:2585896-2585990	2577260-2578001:1:2587056-2587796	2579012-2579151:1:2585076-2585214	2577404-2577646:1:2590412-2590652	2578010-2579101:1:2587805-2588896	2577005-2577292:1:2591053-2591342	2577164-2579101:1:2591576-2593512	2578106-2578251:1:2594765-2594910	2578557-2578951:1:2595061-2595449	2577012-2577351:1:2597485-2597824	2577404-2577645:1:2596593-2596832	2577304-2577598:1:2600748-2601042	2576711-2577295:1:2607052-2607642	2577510-2577751:1:2607816-2608058	2577413-2577951:1:2609046-2609583	2579004-2579143:1:2611365-2611502	2576863-2577551:1:2613915-2614603
1	2579051	2582051	-	-	3000	31	31	0	0	0	0	2579111-2579251:1:2573655-2573793	2579458-2579801:1:2574965-2575308	2580507-2580651:1:2573925-2574071	2581454-2581646:1:2573432-2573622	2579404-2580000:1:2576997-2577592	2580557-2580701:1:2576425-2576568	2580660-2581048:1:2578568-2578962	2579108-2579251:1:2583525-2583666	2579604-2579694:1:2582012-2582102	2579458-2580251:1:2584076-2584868	2579112-2579251:1:2585175-2585314	2579155-2580098:1:2586178-2587122	2579318-2581449:1:2588538-2590682	2579156-2580051:1:2590795-2591692	2580504-2580651:1:2592225-2592372	2580654-2581048:1:2592978-2593372	2581054-2581344:1:2591823-2592102	2579204-2581991:1:2593615-2596402	2580554-2580645:1:2597092-2597182	2581454-2581646:1:2597351-2597542	2580961-2582051:1:2597627-2598711	2579114-2579451:1:2601915-2602252	2579109-2580951:1:2603355-2605197	2581911-2582001:1:2602305-2602395	2579464-2579701:1:2607396-2607639	2581405-2581743:1:2606013-2606352	2581155-2581343:1:2609133-2609322	2581454-2581650:1:2610118-2610312	2579104-2579293:1:2611463-2611652	2579155-2579247:1:2615482-2615572	2580465-2580651:1:2676983-2677170
1	2581951	2584951	-	-	3000	23	23	0	0	0	0	2583606-2583851:1:2574095-2574340	2582010-2582101:1:2577195-2577286	2582563-2584251:1:2577385-2579074	2583560-2583651:1:2579145-2579236	2583705-2584251:1:2580615-2581161	2583961-2584901:1:2579345-2580286	2582004-2583145:1:2586621-2587762	2583254-2583445:1:2584942-2585132	2583659-2584201:1:2585185-2585727	2582055-2583001:1:2589726-2590669	2583212-2584901:1:2587825-2589518	2582012-2584351:1:2591245-2593584	2582612-2583001:1:2595501-2595887	2583916-2584901:1:2593705-2594696	2582005-2582151:1:2598665-2598811	2582012-2584651:1:2599635-2602274	2582004-2582099:1:2602398-2602492	2583505-2583692:1:2606105-2606292	2582662-2583301:1:2609115-2609755	2583504-2583700:1:2611447-2611642	2584013-2584251:1:2611796-2612033	2583604-2583844:1:2614072-2614312	2582054-2582199:1:2675557-2675700
1	2584851	2587851	-	-	3000	33	33	0	0	0	0	2584954-2585395:1:2574681-2575122	2586154-2586343:1:2573354-2573542	2585163-2585651:1:2578455-2578949	2586604-2586751:1:2577815-2577962	2587611-2587751:1:2576376-2576514	2584910-2586601:1:2580295-2581986	2585054-2585242:1:2582044-2582232	2585154-2585746:1:2583630-2584222	2586604-2586743:1:2582993-2583132	2584904-2586045:1:2589521-2590662	2586809-2587795:1:2588331-2589322	2584963-2585751:1:2591145-2591933	2585859-2586201:1:2593245-2593588	2586654-2586796:1:2590749-2590892	2584910-2586701:1:2594705-2596496	2585061-2585301:1:2598065-2598306	2585707-2586051:1:2596505-2596849	2586064-2586251:1:2597345-2597532	2586654-2586745:1:2597092-2597182	2586404-2587795:1:2599411-2600802	2584911-2585551:1:2603095-2603735	2586607-2586751:1:2604996-2605138	2586113-2586351:1:2606107-2606344	2585104-2585299:1:2608547-2608742	2587158-2587751:1:2608995-2609589	2585255-2585995:1:2611472-2612212	2585162-2585301:1:2613945-2614083	2586604-2586751:1:2615065-2615211	2587305-2587645:1:2614521-2614862	2586054-2586244:1:2618372-2618562	2587305-2587745:1:2617251-2617692	2585154-2585291:1:2675563-2675700	2586105-2586241:1:2683253-2683390
1	2587751	2590751	-	-	3000	23	23	0	0	0	0	2589514-2590001:1:2574626-2575112	2587804-2588845:1:2578011-2579052	2588311-2588851:1:2580610-2581145	2589655-2589901:1:2581385-2581632	2588356-2589451:1:2582216-2583310	2588354-2589297:1:2586830-2587772	2589560-2590701:1:2584945-2586086	2587804-2588945:1:2592421-2593562	2589709-2589851:1:2591236-2591376	2588311-2588951:1:2595020-2595655	2589655-2589901:1:2595795-2596042	2587854-2589299:1:2597131-2598572	2590354-2590600:1:2596536-2596782	2587808-2589251:1:2600815-2602258	2589704-2589897:1:2599579-2599772	2588906-2590701:1:2602475-2604270	2588111-2588251:1:2606095-2606235	2589104-2589249:1:2607095-2607232	2588957-2589251:1:2610201-2610489	2589111-2589251:1:2612080-2612215	2588313-2588451:1:2614169-2614303	2589802-2589951:1:2616015-2616204	2589158-2589251:1:2675553-2675646
1	2590651	2593651	-	-	3000	31	31	0	0	0	0	2590763-2590951:1:2573345-2573534	2591204-2591395:1:2574831-2575022	2592004-2592345:1:2575632-2575972	2590754-2590896:1:2577871-2578012	2591612-2591851:1:2578733-2578968	2592810-2593101:1:2576996-2577286	2590754-2591750:1:2579117-2580112	2590754-2590901:1:2582045-2582191	2590754-2590896:1:2586661-2586802	2591154-2591349:1:2586017-2586212	2591419-2592601:1:2588325-2589512	2590859-2591650:1:2593627-2594422	2591154-2591998:1:2594773-2595612	2590704-2591795:1:2598131-2599222	2593454-2593647:1:2597349-2597542	2591014-2593601:1:2599405-2601992	2590754-2590900:1:2605048-2605192	2591204-2591398:1:2603288-2603482	2592004-2592347:1:2607180-2607522	2593505-2593595:1:2606111-2606202	2591254-2591449:1:2608597-2608792	2592004-2592345:1:2609992-2610332	2592159-2592351:1:2612475-2612666	2592508-2592601:1:2611099-2611190	2593406-2593601:1:2611356-2611550	2591262-2591551:1:2613945-2614233	2591915-2592251:1:2614515-2614852	2590711-2590901:1:2616885-2617075	2591915-2592351:1:2617245-2617682	2590761-2590901:1:2675554-2675691	2591205-2591351:1:2676044-2676188
1	2593551	2596551	-	-	3000	26	26	0	0	0	0	2593604-2593698:1:2573579-2573672	2593808-2594151:1:2574911-2575248	2593813-2594451:1:2577001-2577633	2594960-2595448:1:2578458-2578952	2593604-2596401:1:2579195-2581992	2594007-2594101:1:2582005-2582100	2593808-2594651:1:2584020-2584858	2593612-2594401:1:2586230-2587015	2594755-2595043:1:2585923-2586212	2596411-2596551:1:2585615-2585755	2593776-2595851:1:2588591-2590674	2594960-2595101:1:2590745-2590886	2594757-2595501:1:2591145-2591889	2595712-2596001:1:2593305-2593594	2593608-2594701:1:2598270-2599358	2594855-2595051:1:2598065-2598262	2593814-2593901:1:2602200-2602292	2595809-2596001:1:2599666-2599857	2593914-2596301:1:2602305-2604692	2595907-2596151:1:2606107-2606350	2594904-2595093:1:2608553-2608742	2595905-2596047:1:2613250-2613392	2594956-2595101:1:2613945-2614089	2595804-2596041:1:2615436-2615672	2594254-2594448:1:2675552-2675740	2594854-2595047:1:2676001-2676190
1	2596451	2599451	-	-	3000	20	20	0	0	0	0	2597013-2597351:1:2574375-2574715	2598504-2599301:1:2575185-2575982	2596555-2598147:1:2577489-2579082	2597454-2597546:1:2579151-2579242	2597956-2598649:1:2581297-2581992	2596512-2598751:1:2582625-2584864	2596511-2596851:1:2585715-2586055	2596505-2596851:1:2590325-2590671	2597110-2598801:1:2587835-2589530	2596510-2598251:1:2591855-2593596	2598160-2599151:1:2590735-2591725	2596507-2596844:1:2595508-2595842	2596510-2598551:1:2600246-2602286	2598461-2598951:1:2599425-2599916	2598055-2599401:1:2603236-2604581	2596610-2597201:1:2609175-2609767	2596913-2597351:1:2614336-2614774	2598184-2598247:1:2615969-2616112	2598754-2599048:1:2616179-2616472	2598059-2598251:1:2675997-2676184
1	2599351	2602351	-	-	3000	33	33	0	0	0	0	2599564-2599751:1:2573875-2574065	2601155-2601492:1:2574864-2575202	2601760-2602051:1:2573505-2573793	2599613-2599751:1:2576376-2576512	2600008-2600245:1:2578739-2578972	2600658-2601001:1:2577215-2577559	2599407-2599601:1:2581785-2581980	2599604-2599846:1:2581340-2581582	2599554-2600398:1:2580368-2581212	2601904-2602301:1:2579105-2579502	2599656-2602301:1:2582035-2584680	2599410-2600801:1:2586405-2587796	2601812-2602051:1:2585075-2585314	2599809-2601001:1:2588325-2589522	2599656-2599801:1:2590745-2590891	2599454-2601951:1:2591065-2593562	2599409-2599950:1:2593796-2594332	2599554-2600398:1:2594778-2595622	2602111-2602301:1:2596127-2596319	2599604-2599797:1:2598120-2598312	2601854-2602043:1:2598884-2599072	2599613-2599751:1:2604996-2605132	2599662-2599851:1:2603235-2603424	2599604-2599744:1:2607635-2607772	2600114-2600751:1:2608945-2609583	2600554-2600747:1:2612480-2612672	2601804-2602093:1:2611364-2611652	2599654-2599750:1:2613947-2614042	2600305-2600651:1:2614515-2614862	2601904-2602047:1:2615432-2615572	2599607-2599751:1:2620407-2620550	2600305-2600701:1:2617245-2617642	2599604-2599743:1:2676052-2676190
1	2602251	2605251	-	-	3000	20	20	0	0	0	0	2602308-2602601:1:2575015-2575308	2603306-2603751:1:2573925-2574371	2602354-2602850:1:2577146-2577642	2602314-2604701:1:2579515-2581902	2602404-2602494:1:2582012-2582102	2602308-2603051:1:2584126-2584868	2604110-2604251:1:2582715-2582855	2602304-2602598:1:2586528-2586822	2603260-2603451:1:2587365-2587555	2602355-2602601:1:2591195-2591442	2603354-2603451:1:2592276-2592372	2602314-2604701:1:2593925-2596312	2602308-2603101:1:2598575-2599368	2603660-2604151:1:2599445-2599936	2604504-2604641:1:2607635-2607772	2604413-2605201:1:2608305-2609095	2603354-2603743:1:2613954-2614342	2604507-2604651:1:2615066-2615207	2603354-2603542:1:2619015-2619202	2603954-2604247:1:2618450-2618742
1	2605151	2608151	-	-	3000	20	20	0	0	0	0	2605656-2605751:1:2573345-2573440	2606656-2607051:1:2574156-2574540	2607864-2608101:1:2575675-2575912	2606160-2606301:1:2579145-2579287	2606654-2606851:1:2583667-2583852	2606807-2607251:1:2582967-2583409	2607155-2607451:1:2587365-2587662	2605608-2605701:1:2593487-2593578	2606612-2606851:1:2592856-2593084	2607414-2607601:1:2596302-2596482	2607857-2608051:1:2598785-2598980	2607607-2607901:1:2600745-2601039	2607754-2608097:1:2600329-2600672	2605204-2605398:1:2609098-2609292	2605804-2606042:1:2610626-2610862	2607704-2608051:1:2609875-2610222	2605255-2605445:1:2612481-2612672	2606012-2606351:1:2611357-2611694	2606457-2608101:1:2613937-2615569	2605606-2606201:1:2618659-2619251
1	2608051	2611051	-	-	3000	19	19	0	0	0	0	2609604-2609745:1:2573481-2573622	2609004-2609250:1:2577897-2578142	2609654-2609749:1:2579147-2579242	2609004-2609242:1:2583075-2583312	2609614-2609751:1:2584245-2584383	2609160-2609351:1:2587845-2588037	2609004-2609250:1:2592307-2592552	2609954-2610251:1:2596625-2596922	2610358-2610551:1:2598875-2599068	2609105-2609751:1:2600276-2600921	2608507-2609051:1:2604616-2605159	2610404-2610551:1:2602655-2602802	2609104-2609194:1:2605212-2605302	2609154-2609496:1:2607751-2608092	2609954-2610243:1:2607143-2607432	2609206-2609401:1:2611100-2611291	2608104-2609345:1:2615531-2616772	2608108-2608451:1:2617785-2618128	2609405-2609843:1:2619606-2620042
1	2610951	2613951	-	-	3000	14	14	0	0	0	0	2611015-2611801:1:2574447-2575232	2611109-2611551:1:2577467-2577911	2611206-2611594:1:2585871-2586262	2611105-2611543:1:2591955-2592392	2612111-2612251:1:2591236-2591375	2611357-2611601:1:2598065-2598311	2611204-2611593:1:2603093-2603482	2613655-2613897:1:2606230-2606472	2611106-2611592:1:2609176-2609662	2611458-2611601:1:2613945-2614088	2613214-2613451:1:2614615-2614853	2613704-2613898:1:2617519-2617712	2612054-2612149:1:2681045-2681140	2612160-2612301:1:2675555-2675693
1	2613851	2616851	-	-	3000	21	21	0	0	0	0	2614665-2615051:1:2573966-2574352	2616206-2616344:1:2575462-2575602	2614354-2614692:1:2577224-2577562	2614810-2614951:1:2578445-2578586	2616205-2616500:1:2579716-2580012	2616155-2616494:1:2584282-2584622	2615506-2615651:1:2586605-2586749	2616165-2616501:1:2588905-2589245	2613954-2614344:1:2590751-2591142	2614810-2614951:1:2592855-2592996	2616204-2616301:1:2593486-2593581	2616205-2616500:1:2594126-2594422	2614554-2614841:1:2600346-2600632	2613966-2615548:1:2606488-2608082	2616159-2616351:1:2606046-2606236	2615004-2615243:1:2608471-2608702	2615104-2615792:1:2611014-2611702	2614315-2614851:1:2617045-2617582	2615110-2615551:1:2618125-2618567	2615358-2616001:1:2619615-2620260	2616255-2616401:1:2675553-2675700
1	2616751	2624180	-	-	7429	24	24	0	0	0	0	2617254-2617599:1:2574507-2574852	2618359-2618551:1:2575405-2575599	2618804-2618941:1:2573486-2573622	2616907-2617201:1:2576205-2576499	2617062-2617351:1:2577847-2578134	2618155-2618447:1:2577489-2577782	2617054-2617351:1:2583017-2583312	2617062-2617351:1:2592257-2592544	2618204-2618497:1:2591949-2592242	2620755-2620901:1:2591285-2591432	2617609-2617801:1:2596856-2597047	2618455-2618744:1:2598782-2599072	2619514-2619951:1:2600486-2600922	2620454-2620797:1:2599899-2600242	2616854-2617193:1:2604854-2605192	2617206-2617401:1:2605205-2605400	2616865-2618101:1:2608757-2609993	2618806-2618951:1:2610536-2610682	2622509-2622801:1:2613515-2613806	2617455-2618141:1:2615245-2615932	2618465-2618651:1:2675553-2675740	2621709-2621901:1:2677483-2677675	2622006-2622801:1:2678665-2679459	2623057-2623841:1:2682823-2683610
1	2675459	2683703	-	-	8244	18	18	0	0	0	0	2675519-2675909:1:2573476-2573864	2677020-2677159:1:2575005-2575144	2675563-2675959:1:2576245-2576641	2675517-2675709:1:2580536-2580726	2675562-2675707:1:2586117-2586262	2675663-2675902:1:2591193-2591432	2675517-2675709:1:2594946-2595136	2675563-2675699:1:2596915-2597052	2675663-2675850:1:2600345-2600532	2675562-2675855:1:2606150-2606442	2681021-2681159:1:2607445-2607590	2675562-2675702:1:2612136-2612272	2675725-2675859:1:2611085-2611222	2677012-2677203:1:2613611-2613802	2675569-2675859:1:2619005-2619294	2675672-2677609:1:2622185-2624130	2680762-2680958:1:2620806-2621002	2683271-2683609:1:2617555-2617893
1	8733187	8734714	RERE	NM_012102	1527	7	1	6	0	0	0	8733350-8733737:1:109995777-109996163	8733347-8733787:2:38312488-38312928	8733349-8733737:2:49959554-49959938	8733250-8733787:5:149454235-149454772	8733447-8733737:12:19133723-19134010	8733449-8733787:16:17934272-17934605	8733550-8733737:X:77905785-77905974
1	8768873	8769702	RERE	NM_012102	829	5	0	5	0	0	0	8769331-8769423:3:125353980-125354070	8769235-8769623:6:17639504-17639889	8769032-8769573:6:30772758-30773295	8769334-8769523:7:144368722-144368907	8769330-8769621:13:76453803-76454090
1	8876229	8877357	-	-	1128	14	2	12	0	0	0	8876492-8877229:1:26674290-26675027	8876343-8877279:1:227773097-227774029	8876286-8876529:2:24406904-24407150	8876493-8876729:2:70884131-70884367	8876351-8877279:3:154267932-154268872	8876291-8876429:5:72741879-72742016	8876488-8876629:7:42119807-42119948	8876417-8877229:7:84344136-84344966	8876589-8877279:9:5302071-5302757	8876285-8876626:9:85883457-85883794	8877091-8877279:11:72969871-72970057	8877084-8877279:13:58483770-58483964	8876684-8877279:14:80359143-80359736	8876886-8877229:15:27810943-27811283
1	12812410	12812828	PRAMEF11	NM_001146344	418	5	5	0	1	1	1	12812469-12812760:1:12867278-12867569	12812522-12812760:1:12926498-12926736	12812565-12812710:1:12928688-12928831	12812522-12812760:1:13036830-13037068	12812565-12812710:1:13039019-13039162
1	12824803	12825220	-	-	417	2	2	0	1	1	1	12824856-12825149:1:12926462-12926755	12824856-12825149:1:13036794-13037087
1	12858482	12858769	-	-	287	2	2	0	1	1	1	12858535-12858682:1:12971896-12972043	12858535-12858682:1:13135854-13136001
1	12867224	12867661	PRAMEF4	NM_001009611	437	6	6	0	1	1	1	12867277-12867568:1:12812470-12812761	12867334-12867574:1:12824897-12825137	12867330-12867574:1:12926498-12926742	12867377-12867572:1:12928691-12928885	12867330-12867574:1:13036830-13037074	12867377-12867572:1:13039022-13039216
1	12868585	12869014	PRAMEF4	NM_001009611	429	2	2	0	1	1	1	12868643-12868935:1:12813883-12814175	12868640-12868935:1:12880717-12881012
1	12880663	12881084	PRAMEF10	NM_001039361	421	2	2	0	1	1	1	12880716-12881011:1:12868641-12868936	12880873-12881013:1:13113720-13113861
1	12926404	12926805	PRAMEF6	NM_001010889	401	2	2	0	1	1	1	12926461-12926704:1:12824857-12825100	12926457-12926754:1:13036790-13037087
1	12927786	12928224	PRAMEF6	NM_001010889	438	1	1	0	1	1	1	12927839-12928136:1:13038172-13038469
1	12928634	12928977	PRAMEF6	NM_001010889	343	5	5	0	1	1	1	12928737-12928883:1:12824990-12825134	12928687-12928876:1:12867374-12867565	12928694-12928834:1:12926548-12926690	12928694-12928834:1:13036880-13037022	12928687-12928884:1:13039019-13039216
1	12929928	12930386	PRAMEF6	NM_001010889	458	4	4	0	1	1	1	12930031-12930327:1:12868660-12868956	12930034-12930326:1:12927872-12928167	12930039-12930328:1:13038212-13038501	12929981-12930328:1:13040313-13040660
1	12971842	12972129	-	-	287	2	2	0	1	1	1	12971895-12972042:1:12858536-12858683	12971895-12972042:1:13135854-13136001
1	13036736	13037137	PRAMEF5	NM_001013407	401	2	2	0	1	1	1	13036793-13037036:1:12824857-12825100	13036789-13037086:1:12926458-12926755
1	13038118	13038556	PRAMEF5	NM_001013407	438	1	1	0	1	1	1	13038171-13038468:1:12927840-12928137
1	13038965	13039308	PRAMEF5	NM_001013407	343	5	5	0	1	1	1	13039068-13039214:1:12824990-12825134	13039018-13039207:1:12867374-12867565	13039025-13039165:1:12926548-12926690	13039018-13039215:1:12928688-12928885	13039025-13039165:1:13036880-13037022
1	13040259	13040717	PRAMEF5	NM_001013407	458	4	4	0	1	1	1	13040362-13040658:1:12868660-12868956	13040365-13040657:1:12927872-12928167	13040312-13040659:1:12929982-12930329	13040370-13040659:1:13038212-13038501
1	13070904	13071145	-	-	241	2	2	0	1	1	1	13070957-13071054:1:13303813-13303910	13070957-13071054:1:13524610-13524707
1	13096810	13097165	-	-	355	5	5	0	1	1	1	13096868-13097060:1:12812554-12812746	13096871-13097110:1:12824927-12825166	13096914-13097110:1:12867408-12867604	13096924-13097110:1:12928728-12928916	13096924-13097110:1:13039059-13039247
1	13135800	13136087	-	-	287	2	2	0	1	1	1	13135853-13136000:1:12858536-12858683	13135853-13136000:1:12971896-12972043
1	13232313	13232801	PRAMEF5	NM_001013407	488	3	3	0	1	1	1	13232369-13232713:1:13234530-13234874	13232366-13232703:1:13293724-13294061	13232366-13232703:1:13514521-13514858
1	13234476	13234963	PRAMEF5	NM_001013407	487	1	1	0	1	1	1	13234529-13234873:1:13232370-13232714
1	13281489	13282092	-	-	603	5	5	0	1	1	1	13281642-13282039:1:13293714-13294111	13281543-13281989:1:13388505-13388951	13281542-13282039:1:13502340-13502837	13281642-13282039:1:13514511-13514908	13281542-13281986:1:13609345-13609789
1	13293660	13294163	PRAMEF15	NM_001098376	503	5	5	0	1	1	1	13293723-13294060:1:13232367-13232704	13293766-13294060:1:13234570-13234864	13293713-13294100:1:13281643-13282030	13293713-13294100:1:13502440-13502827	13293713-13294110:1:13514511-13514908
1	13294959	13295376	PRAMEF15	NM_001098376	417	3	3	0	1	1	1	13295016-13295259:1:13233726-13233967	13295062-13295302:1:13235917-13236157	13295012-13295309:1:13515810-13516107
1	13303252	13303547	-	-	295	2	2	0	1	1	1	13303355-13303449:1:13070501-13070595	13303305-13303452:1:13524103-13524250
1	13303759	13303999	-	-	240	2	2	0	1	1	1	13303812-13303909:1:13070958-13071055	13303812-13303909:1:13524610-13524707
1	13388451	13389040	PRAMEF20	NM_001099852	589	4	4	0	1	1	1	13388613-13388801:1:13232367-13232555	13388504-13388950:1:13281544-13281990	13388504-13388950:1:13502341-13502787	13388504-13388947:1:13609346-13609789
1	13400998	13401248	-	-	250	1	1	0	0.982456	0.958333	0.944444	13401051-13401148:1:13621912-13622009
1	13502286	13502889	-	-	603	5	5	0	1	1	1	13502339-13502836:1:13281543-13282040	13502439-13502836:1:13293714-13294111	13502340-13502786:1:13388505-13388951	13502439-13502836:1:13514511-13514908	13502339-13502783:1:13609345-13609789
1	13514457	13514960	PRAMEF9	NM_001010890	503	5	5	0	1	1	1	13514520-13514857:1:13232367-13232704	13514563-13514857:1:13234570-13234864	13514510-13514897:1:13281643-13282030	13514510-13514907:1:13293714-13294111	13514510-13514897:1:13502440-13502827
1	13515756	13516188	PRAMEF9	NM_001010890	432	3	3	0	1	1	1	13515813-13516056:1:13233726-13233967	13515859-13516099:1:13235917-13236157	13515809-13516106:1:13295013-13295310
1	13524049	13524344	-	-	295	2	2	0	1	1	1	13524152-13524246:1:13070501-13070595	13524102-13524249:1:13303306-13303453
1	13524556	13524796	-	-	240	2	2	0	1	1	1	13524609-13524706:1:13070958-13071055	13524609-13524706:1:13303813-13303910
1	13609288	13609881	PRAMEF20	NM_001099852	593	5	5	0	1	1	1	13609344-13609788:1:13281543-13281987	13609444-13609688:1:13293714-13293958	13609345-13609788:1:13388505-13388948	13609344-13609788:1:13502340-13502784	13609444-13609688:1:13514511-13514755
1	13621858	13622108	-	-	250	1	1	0	0.0877193	0.0625	0.0185185	13621911-13622008:1:13401052-13401149
1	16762107	16768986	NBPF1	NM_017940	6879	42	42	0	1	1	1	16762560-16763951:1:21623236-21624626	16762411-16767057:1:144744909-144749555	16762411-16767057:1:146041957-146046603	16762411-16767257:1:146470559-146475405	16763520-16763807:1:146481102-146481396	16763966-16765707:1:146478382-146480120	16766260-16766604:1:146480705-146481049	16767362-16768906:1:146483334-146484879	16762460-16765302:1:146617935-146620777	16764810-16766656:1:146621863-146623707	16763522-16765907:1:146623750-146626138	16763323-16763507:1:146628285-146628477	16766410-16766598:1:146626679-146626867	16764219-16765807:1:146630806-146632388	16763366-16765557:1:146633129-146635311	16764810-16765157:1:146637711-146638056	16763718-16765607:1:146638240-146640132	16762813-16764707:1:146642103-146643996	16763090-16764407:1:146645553-146646887	16763330-16764107:1:146648991-146649783	16763513-16763848:1:146652379-146652717	16764160-16765204:1:146649833-146650877	16763861-16765457:1:146652730-146654326	16763323-16763502:1:146656930-146657117	16763572-16763807:1:146660400-146660643	16766266-16766607:1:146659950-146660291	16763461-16765907:1:146661892-146664316	16763211-16764007:1:146666401-146667187	16764610-16765099:1:146664611-146665097	16764060-16765301:1:146667236-146668477	16762864-16765057:1:146670805-146672993	16764410-16764700:1:146675504-146675787	16763367-16765807:1:146676089-146678520	16763115-16764207:1:146680603-146681679	16763710-16763803:1:146684384-146684477	16764260-16765155:1:146681732-146682627	16766262-16766607:1:146683780-146684125	16763460-16765250:1:146685729-146687497
1	16771973	16772803	NBPF1	NM_017940	830	4	4	0	1	1	1	16772026-16772723:1:144756109-144756806	16772026-16772723:1:146053151-146053848	16772026-16772723:1:146488004-146488701	16772027-16772723:1:146700623-146701319
1	16773004	16777213	NBPF1	NM_017940	4209	15	15	0	1	1	1	16773559-16777154:1:16779830-16783419	16773510-16776704:1:16786091-16789274	16773716-16774204:1:120183484-120183972	16775008-16776097:1:120185193-120186281	16776566-16777154:1:120186755-120187339	16773060-16777154:1:144757139-144761233	16774059-16774447:1:144764407-144764793	16774558-16774701:1:144764851-144764993	16774707-16777145:1:144765032-144767453	16773060-16777154:1:146054192-146058286	16774058-16777147:1:146061458-146064546	16773057-16776703:1:146489041-146492687	16773057-16777153:1:146701648-146705744	16773557-16777146:1:146708420-146712003	16776458-16777099:1:147370695-147371332
1	16777699	16778907	NBPF1	NM_017940	1208	8	8	0	1	1	1	16777752-16778848:1:16784049-16785145	16777752-16778699:1:16790407-16791354	16777752-16778848:1:144761833-144762929	16777752-16778698:1:144768127-144769073	16777752-16778848:1:146058886-146059982	16777752-16778648:1:146065231-146066127	16777757-16778849:1:146706351-146707443	16777752-16778698:1:146712690-146713636
1	16779730	16783494	NBPF1	NM_017940	3764	11	11	0	1	1	1	16779856-16783430:1:16773559-16777154	16779834-16782980:1:16786140-16789286	16783138-16783380:1:16789443-16789685	16779807-16783430:1:144757590-144761231	16779837-16783430:1:144763916-144767512	16779807-16783430:1:146054643-146058284	16779839-16783430:1:146060969-146064565	16779850-16782977:1:146489544-146492687	16779849-16783427:1:146702151-146705744	16780584-16783430:1:146709178-146712023	16781384-16783380:1:147369335-147371331
1	16783994	16785204	NBPF1	NM_017940	1210	8	8	0	1	1	1	16784048-16785144:1:16777753-16778849	16784048-16784944:1:16790407-16791303	16784047-16785144:1:144761832-144762929	16784047-16784994:1:144768126-144769073	16784047-16785144:1:146058885-146059982	16784047-16784994:1:146065230-146066177	16784053-16785144:1:146706351-146707442	16784047-16784944:1:146712689-146713586
1	16786026	16789354	NBPF1	NM_017940	3328	11	11	0	1	1	1	16786112-16789276:1:16773509-16776695	16786082-16789276:1:16779784-16782972	16787333-16788670:1:120184931-120186271	16786108-16789276:1:144757580-144760772	16786079-16789275:1:144763857-144767053	16786108-16789276:1:146054633-146057825	16786079-16789275:1:146060910-146064106	16786103-16789276:1:146489491-146492681	16786102-16789276:1:146702098-146705288	16786079-16789275:1:146708367-146711563	16787689-16789276:1:147369335-147370922
1	16789359	16789859	NBPF1	NM_017940	500	7	7	0	1	1	1	16789422-16789659:1:16776838-16777075	16789417-16789709:1:16783114-16783406	16789414-16789659:1:144760909-144761154	16789414-16789659:1:146057962-146058207	16789412-16789509:1:146064239-146064336	16789415-16789659:1:146705427-146705671	16789412-16789758:1:146711697-146712043
1	16790353	16791717	NBPF1	NM_017940	1364	10	10	0	1	1	1	16790406-16791303:1:16777753-16778650	16790406-16791352:1:16784049-16784995	16790607-16791553:1:120188126-120189072	16790406-16791302:1:144761833-144762729	16790406-16791652:1:144768127-144769373	16790406-16791302:1:146058886-146059782	16790406-16791652:1:146065231-146066477	16790411-16791353:1:146706351-146707293	16790406-16791652:1:146712690-146713936	16790513-16791203:1:147372104-147372796
1	16803802	16804429	NBPF1	NM_017940	627	1	1	0	1	1	1	16803855-16804345:1:146720833-146721323
1	16942648	16942875	-	-	227	1	1	0	1	1	1	16942701-16942797:1:17098179-17098274
1	20201873	20202131	-	-	258	1	0	1	0	0	0	20201930-20202066:3:186310634-186310770
1	21623175	21627179	-	-	4004	42	42	0	1	1	1	21624488-21624975:1:16765434-16765918	21623236-21624225:1:144745059-144746048	21625678-21627119:1:144747629-144749066	21623236-21624225:1:146042107-146043096	21625678-21627123:1:146044673-146046114	21623236-21624625:1:146470709-146472098	21624182-21624875:1:146476369-146477064	21624528-21627124:1:146472106-146474686	21624588-21625715:1:146478392-146479529	21623228-21624567:1:146618028-146619367	21624586-21625725:1:146624210-146625353	21625681-21626925:1:146625355-146626592	21624030-21624167:1:146628340-146628477	21624529-21625125:1:146628920-146629517	21625678-21627118:1:146630117-146631547	21624582-21625725:1:146633731-146634877	21624188-21624975:1:146636480-146637269	21626129-21627125:1:146635330-146636324	21624529-21625371:1:146638454-146639297	21626444-21627073:1:146640403-146641037	21624531-21625025:1:146646410-146646906	21625378-21625666:1:146644068-146644357	21625685-21627125:1:146644421-146645860	21624592-21624725:1:146649660-146649799	21625578-21627120:1:146647558-146649047	21624778-21625723:1:146649852-146650797	21626444-21627075:1:146651551-146652187	21624587-21625725:1:146652850-146653992	21625678-21627125:1:146653994-146655437	21624529-21625370:1:146657565-146658407	21625678-21626423:1:146663534-146664277	21624183-21624971:1:146665126-146665917	21626528-21627065:1:146664385-146664917	21625638-21627125:1:146668284-146669737	21625678-21627123:1:146673064-146674507	21624582-21625725:1:146676690-146677836	21626928-21627067:1:146680627-146680767	21624887-21625675:1:146681760-146682548
1	21642913	21643142	NBPF3	NM_032264	229	1	1	0	1	1	1	21642966-21643063:1:146826445-146826542
1	21667402	21668624	NBPF3	NM_032264	1222	5	4	1	1	1	1	21667455-21667546:1:143326132-143326223	21667564-21668552:1:144004528-144005513	21667455-21667547:1:146843917-146844009	21667455-21667547:1:147006003-147006095	21667457-21667647:5:85613983-85614174
1	21669254	21671267	NBPF3	NM_032264	2013	6	6	0	1	1	1	21669315-21669804:1:143328107-143328595	21669309-21671204:1:143524693-143526587	21669359-21670198:1:144006421-144007262	21669310-21671204:1:144012672-144014565	21669316-21670204:1:146845831-146846718	21669316-21671204:1:147007915-147009802
1	21671647	21673360	NBPF3	NM_032264	1713	1	1	0	1	1	1	21672000-21672539:1:146848501-146849037
1	21677496	21683296	NBPF3	NM_032264	5800	48	48	0	1	1	1	21677599-21679386:1:142868707-142870492	21678899-21681092:1:142871560-142873742	21678958-21679246:1:142876356-142876644	21681149-21681939:1:142875470-142876252	21679307-21681096:1:142876706-142878494	21679009-21679396:1:142879596-142879983	21678901-21680296:1:142881059-142882436	21678901-21679987:1:142884247-142885322	21680453-21681596:1:142882637-142883778	21678636-21679594:1:142887118-142888112	21678956-21679446:1:142890656-142891147	21679749-21680536:1:142888275-142889062	21680799-21681596:1:142889355-142890152	21679504-21680546:1:142891205-142892247	21680499-21681643:1:142897009-142898152	21678949-21679289:1:142903382-142903722	21679700-21680546:1:142905695-142906537	21681152-21682146:1:142908822-142909808	21678957-21680396:1:142912886-142914328	21678634-21679596:1:142917306-142918300	21678958-21681146:1:142920848-142923033	21678952-21680596:1:142927206-142928851	21678636-21679588:1:142931614-142932602	21677599-21678136:1:143533656-143534191	21680500-21681596:1:143538116-143539210	21677599-21679536:1:144021635-144023570	21678904-21681096:1:144024486-144026665	21679304-21681696:1:144029601-144031985	21680449-21681591:1:144035481-144036620	21680799-21681390:1:144040559-144041150	21681153-21682146:1:144042530-144043515	21679050-21679196:1:144045075-144045220	21680799-21681592:1:144045277-144046070	21678900-21679644:1:144048056-144048800	21680799-21681592:1:144049997-144050790	21678950-21681694:1:144052826-144055570	21681149-21681791:1:144056676-144057310	21678951-21679290:1:144060739-144061080
1	22107091	22108023	HSPG2	NM_005529	932	4	0	4	0	0	0	22107247-22107735:4:19424541-19425028	22107454-22107641:10:111557679-111557863	22107248-22107735:13:72175905-72176391	22107251-22107690:13:78233388-78233822
1	24035808	24036438	-	-	630	1	1	0	0	0	0	24035865-24036208:1:24036650-24036993
1	24036506	24037049	-	-	543	1	1	0	0	0	0	24036567-24036956:1:24035952-24036341
1	24193960	24194188	-	-	228	24	1	23	0	0	0	24194013-24194110:1:113243432-113243529	24194013-24194108:3:11504750-11504845	24194013-24194108:5:177878380-177878475	24194013-24194108:6:87777215-87777310	24194013-24194108:7:10472550-10472645	24194013-24194108:8:90560-90655	24194013-24194108:8:9553191-9553286	24194013-24194108:8:129908525-129908620	24194013-24194108:9:36605982-36606077	24194013-24194108:9:135973956-135974051	24194013-24194108:10:76763932-76764027	24194013-24194108:10:101589843-101589938	24194013-24194108:11:45717272-45717367	24194013-24194108:12:3075393-3075488	24194013-24194108:12:47013784-47013879	24194013-24194108:14:104650048-104650143	24194013-24194110:19:20122488-20122585	24194013-24194110:19:35084419-35084516	24194013-24194108:20:16157024-16157119	24194013-24194108:20:32282773-32282868	24194013-24194110:21:18015272-18015369	24194013-24194110:22:39228633-39228730	24194016-24194110:X:24638061-24638155	24194013-24194108:X:114489124-114489219
1	26653885	26654638	DHDDS	NM_205861	753	1	0	1	0	0	0	26654048-26654185:14:80537682-80537816
1	26674144	26675098	HMGN2	NM_005517	954	13	2	11	0	0	0	26674806-26675044:1:8877007-8877244	26674401-26675044:1:227773350-227773993	26674248-26675035:2:70884089-70884876	26674402-26675040:3:154268198-154268832	26674224-26675044:5:72741984-72742821	26674235-26674544:6:2286906-2287242	26674805-26674994:7:84344742-84344930	26674803-26674894:9:85884329-85884421	26674905-26675044:10:85832408-85832542	26674804-26675044:11:72969783-72970022	26674804-26675041:13:58483694-58483925	26674402-26675040:14:80359061-80359696	26674603-26675043:15:27810855-27811296
1	27016444	27016652	-	-	208	8	1	7	0	0	0	27016497-27016588:1:33289478-33289569	27016497-27016588:5:75502631-75502722	27016497-27016588:5:167218403-167218494	27016497-27016588:6:134027111-134027202	27016497-27016594:8:95671609-95671706	27016497-27016588:12:40907218-40907309	27016497-27016592:15:73560175-73560270	27016497-27016592:19:13674564-13674659
1	27406019	27407058	-	-	1039	7	0	7	0.842105	0.854167	0.833333	27406283-27406969:7:148662308-148662998	27406682-27406969:8:62278151-62278436	27406181-27406819:10:98310105-98310744	27406576-27406967:11:61855581-61855970	27406280-27406968:12:9739519-9740207	27406081-27406317:18:22038910-22039140	27406785-27406969:X:32134685-32134872
1	31353516	31354338	-	-	822	1	0	1	0	0	0	31353875-31354062:13:110213323-110213504
1	33289238	33289632	-	-	394	1	0	1	0	0	0	33289304-33289538:9:38231390-38231599
1	35589396	35590404	ZMYM4	NM_005095	1008	4	0	4	0	0	0	35589508-35589840:4:99166152-99166488	35589459-35589896:5:84796559-84796995	35589660-35589846:8:28213872-28214057	35589558-35589846:11:117937267-117937553
1	38134904	38135146	INPP5B	NM_005540	242	1	0	1	0	0	0	38134957-38135050:6:35460341-35460434
1	40201497	40201811	MF	NM_032793	314	1	0	1	0	0	0	40201551-40201645:6:43439876-43439969
1	40571260	40571981	-	-	721	10	1	9	0	0	0	40571369-40571860:1:210291528-210292015	40571515-40571853:4:54547694-54548030	40571341-40571910:9:37480400-37480984	40571333-40571860:10:97749502-97750036	40571716-40571860:13:110213404-110213543	40571715-40571855:14:65004713-65004854	40571329-40571760:15:62710351-62710786	40571722-40571860:17:25067739-25067876	40571625-40571860:19:38772245-38772479	40571522-40571910:20:3988472-3988855
1	44342400	44343047	-	-	647	1	0	1	0	0	0	44342457-44342950:10:8596531-8597022
1	45082155	45082759	-	-	604	1	0	1	0	0	0	45082215-45082355:20:43702579-43702718
1	45225845	45226156	-	-	311	1	0	1	0	0	0	45225952-45226045:12:97508447-97508537
1	45226428	45227161	-	-	733	1	0	1	0	0	0	45226681-45226921:2:174059033-174059272
1	45653325	45653979	TESK2	NM_007170	654	1	0	1	0	0	0	45653691-45653825:20:35592443-35592579
1	45932265	45933248	TMEM69	NM_016486	983	1	0	1	0	0	0	45932318-45932412:8:144868889-144868984
1	50255431	50255869	AGBL4	NM_032785	438	1	0	1	0	0	0	50255498-50255731:8:32992606-32992840
1	50565021	50565478	-	-	457	1	0	1	0	0	0	50565180-50565271:20:32174667-32174757
1	51488912	51489852	RNF11	NM_014372	940	10	0	10	0	0	0	51489470-51489762:6:43615151-43615442	51489175-51489762:9:101919178-101919760	51489367-51489706:14:73914691-73915028	51489272-51489762:14:104373792-104374281	51489076-51489212:16:1952546-1952682	51489269-51489761:17:19290287-19290779	51489272-51489708:17:32004826-32005262	51489171-51489762:17:49189664-49190254	51489075-51489762:20:43702763-43703448	51489176-51489762:X:40679500-40680084
1	54775157	54775761	-	-	604	10	0	10	0	0	0	54775312-54775707:2:33715328-33715722	54775514-54775702:3:42906311-42906499	54775471-54775707:6:24110089-24110325	54775213-54775703:7:84450968-84451455	54775518-54775704:13:52115095-52115277	54775414-54775706:15:31091965-31092258	54775514-54775706:15:65708018-65708210	54775414-54775699:16:50237587-50237873	54775317-54775707:17:2157065-2157455	54775212-54775699:X:118238931-118239416
1	58286063	58286883	DAB1	NM_021080	820	5	0	5	0	0	0	58286520-58286662:6:5554547-5554686	58286420-58286663:9:4934654-4934899	58286420-58286662:18:28246161-28246403	58286427-58286663:19:11637875-11638113	58286426-58286663:X:73609566-73609804
1	58286926	58287945	DAB1	NM_021080	1019	8	1	7	0	0	0	58286982-58287222:1:189382170-189382406	58286983-58287621:2:206992641-206993276	58286979-58287621:4:79128427-79129068	58286987-58287676:6:5554859-5555545	58287086-58287276:9:4935134-4935318	58286988-58287176:12:9071793-9071977	58287291-58287576:15:63896647-63896930	58287386-58287576:18:28246974-28247163
1	58294247	58294959	DAB1	NM_021080	712	2	0	2	0	0	0	58294360-58294847:8:59663498-59663985	58294406-58294797:8:119843289-119843680
1	77367444	77368075	PIGK	NM_005482	631	4	1	3	0	0	0	77367503-77367994:1:109336541-109337035	77367505-77367994:8:29545649-29546134	77367699-77367938:8:95973272-95973509	77367504-77367994:17:63211452-63211937
1	80689045	80689643	-	-	598	3	0	3	0	0	0	80689199-80689539:4:75023040-75023376	80689148-80689585:8:83366215-83366651	80689157-80689588:20:43807578-43808017
1	80689725	80690696	-	-	971	6	0	6	0	0	0	80689834-80690219:2:206992757-206993146	80689979-80690125:4:79128699-79128837	80689783-80690319:5:79691120-79691654	80689781-80690318:11:5549516-5550053	80689980-80690225:11:110164612-110164855	80689790-80690325:19:11638357-11638891
1	81336501	81337400	-	-	899	2	0	2	0	0	0	81336665-81337351:13:76453439-76454125	81336555-81337345:22:38832294-38833081
1	83455613	83456464	-	-	851	1	0	1	1	1	0.981481	83455672-83456413:7:76149604-76150345
1	83478934	83479388	-	-	454	1	0	1	1	1	0.981481	83479092-83479334:7:76173228-76173470
1	83549498	83550548	-	-	1050	1	0	1	0.982456	1	0.981481	83549553-83550498:7:76243811-76244756
1	87023597	87023877	-	-	280	2	2	0	0	0	0	87023656-87023797:1:77367859-77368001	87023700-87023794:1:109336945-109337035
1	92311891	92312818	-	-	927	3	0	3	0	0	0	92311945-92312691:2:128563282-128564021	92312354-92312691:5:96417531-96417867	92311945-92312685:14:20065379-20066118
1	93516996	93517477	-	-	481	1	0	1	0	0	0	93517053-93517346:20:54467841-54468132
1	96686347	96686867	-	-	520	5	0	5	0	0	0	96686511-96686797:3:39376468-39376752	96686404-96686597:3:140027804-140027997	96686456-96686747:4:106626683-106626972	96686508-96686797:9:134886129-134886418	96686608-96686796:10:129212972-129213161
1	96916943	96918349	-	-	1406	9	1	8	0	0	0	96917101-96917793:1:8768927-8769617	96917004-96917243:2:47220114-47220352	96916998-96917840:5:165388130-165388973	96917506-96917793:6:17639592-17639879	96917100-96917793:6:86852936-86853626	96917398-96917491:8:74366626-74366717	96917600-96917841:13:76453891-76454130	96917503-96917793:15:97909586-97909876	96917402-96917790:22:38832659-38833041
1	101508739	101509692	-	-	953	4	0	4	0	0	0	101509197-101509439:3:139845901-139846141	101509200-101509389:3:179693985-179694172	101509100-101509389:8:30327000-30327286	101509197-101509439:10:116440074-116440316
1	102024413	102026279	-	-	1866	16	2	14	0	0	0	102024568-102025555:1:152617388-152618376	102024466-102025561:1:158502740-158503835	102025169-102025313:3:111884495-111884638	102024571-102025463:3:198198034-198198927	102024971-102025463:6:112784227-112784718	102024571-102025159:6:114512120-114512705	102025169-102025462:7:100634302-100634592	102025274-102025463:10:14805974-14806157	102025176-102025363:12:64438859-64439044	102024468-102025457:12:67233033-67234020	102024768-102025459:13:66739238-66739929	102024476-102025513:14:76170870-76171905	102024476-102025463:16:72532039-72533021	102024672-102025463:20:49180926-49181712	102024872-102025363:X:86845392-86845883	102024777-102025463:X:99297836-99298521
1	103941340	103942295	-	-	955	2	2	0	1	0.958333	1	103941397-103942240:1:103974446-103975290	103941397-103942240:1:104068571-104069415
1	103974392	103975354	-	-	962	2	2	0	1	1	1	103974445-103975289:1:103941398-103942241	103974445-103975292:1:104068571-104069418
1	103986462	103987528	-	-	1066	1	1	0	1	1	1	103986515-103987462:1:104080654-104081601
1	104068517	104069479	-	-	962	2	2	0	1	1	1	104068570-104069414:1:103941398-103942241	104068570-104069417:1:103974446-103975293
1	104080600	104081661	-	-	1061	1	1	0	1	1	1	104080653-104081600:1:103986516-103987463
1	109336484	109337168	WDR47	NM_014969	684	5	1	4	0	0	0	109336540-109337034:1:77367504-77367995	109336540-109337034:5:55468683-55469169	109336542-109337034:8:29545649-29546134	109336739-109336978:8:95973272-95973509	109336541-109337034:17:63211452-63211937
1	109995719	109996425	-	-	706	5	0	5	0.385965	0.208333	0.12963	109995778-109996267:2:38312492-38312983	109995779-109996315:2:49959558-49960091	109995776-109996062:5:149454335-149454622	109995878-109996367:16:17934275-17934761	109995783-109996369:19:6544623-6545209
1	113234883	113235224	-	-	341	1	0	1	0	0	0	113234942-113235133:18:3297544-3297728
1	113243378	113243726	-	-	348	24	1	23	0	0	0	113243431-113243528:1:24194014-24194111	113243431-113243676:3:11504750-11504995	113243431-113243576:5:177878380-177878525	113243431-113243526:6:87777215-87777310	113243431-113243526:7:10472550-10472645	113243431-113243626:8:90560-90755	113243431-113243576:8:9553191-9553336	113243431-113243526:8:129908525-129908620	113243431-113243526:9:36605982-36606077	113243431-113243576:9:135973956-135974101	113243431-113243526:10:76763932-76764027	113243431-113243576:10:101589843-101589988	113243431-113243576:11:45717272-45717417	113243431-113243576:12:3075393-3075538	113243431-113243576:12:47013784-47013929	113243431-113243576:14:104650048-104650193	113243431-113243528:19:20122488-20122585	113243431-113243628:19:35084419-35084616	113243431-113243526:20:16157024-16157119	113243431-113243526:20:32282773-32282868	113243431-113243528:21:18015272-18015369	113243431-113243578:22:39228633-39228780	113243434-113243528:X:24638061-24638155	113243431-113243526:X:114489124-114489219
1	116200147	116200587	-	-	440	4	0	4	0	0	0	116200208-116200497:5:79690123-79690412	116200202-116200497:8:115111087-115111379	116200202-116200445:X:99996399-99996642	116200202-116200394:X:100028742-100028934
1	116200740	116202126	-	-	1386	10	2	8	0	0	0	116201454-116201990:1:177692579-177693119	116201398-116201535:1:189382171-189382306	116200894-116201036:3:149366668-149366805	116201695-116201984:3:149367504-149367793	116201400-116202040:6:5554859-5555496	116200843-116201240:8:83366216-83366609	116201500-116201690:9:4935134-4935320	116201402-116201590:12:9071792-9071978	116201801-116201990:18:28246975-28247163	116200995-116201285:20:43807726-43808017
1	116977787	116978865	IGSF3	NM_001542	1078	2	0	2	1	1	1	116977846-116978781:22:17179282-17180221	116977855-116978787:22:19930525-19931450
1	116999916	117000355	IGSF3	NM_001542	439	1	0	1	1	1	1	116999971-117000261:22:19954820-19955111
1	120183410	120186336	NBPF7	NM_001047980	2926	9	9	0	0	0	0	120184465-120184860:1:16780565-16780959	120184463-120184852:1:144758381-144758766	120185069-120186260:1:144765200-144766386	120184463-120184852:1:146055434-146055819	120184667-120184860:1:146061901-146062093	120183463-120183903:1:146708553-146708993	120184466-120184852:1:146709155-146709543	120184620-120184810:1:147368678-147368867	120185471-120185710:1:147369517-147369753
1	120186666	120187395	NBPF7	NM_001047980	729	2	2	0	0	0	0	120186721-120187266:1:146063949-146064494	120186724-120187316:1:146705137-146705729
1	120188052	120189168	NBPF7	NM_001047980	1116	3	3	0	0	0	0	120188105-120189101:1:16790588-16791584	120188108-120188752:1:146706531-146707172	120188115-120189102:1:146712869-146713862
1	120590701	120591497	-	-	796	1	1	0	1	1	1	120590754-120591401:1:204255326-204255973
1	120630780	120631058	-	-	278	1	1	0	1	1	1	120630833-120630980:1:204295432-204295579
1	120832457	120833068	-	-	611	1	1	0	1	1	1	120832510-120833007:1:204647851-204648348
1	120835697	120836641	-	-	944	12	0	12	1	1	1	120835750-120836540:2:91029606-91030396	120836155-120836547:2:91357605-91357999	120835855-120836547:7:64217411-64218104	120836158-120836547:9:42730151-42730542	120835750-120836190:10:38930181-38930623	120835751-120836545:10:41988966-41989754	120835862-120836547:15:18360692-18361383	120835761-120836547:15:18405150-18405943	120835750-120836545:16:32030853-32031648	120835750-120836545:16:32974152-32974947	120835752-120836538:16:33756527-33757313	120835752-120836590:22:15243825-15244663
1	120836827	120838299	-	-	1472	12	0	12	1	1	1	120837390-120838227:2:91031244-91032083	120837592-120838227:2:91359042-91359679	120836880-120838221:7:64218432-64219773	120836880-120838227:9:42730871-42732211	120837682-120838225:10:41990887-41991430	120836984-120838227:15:18361819-18363063	120837391-120838227:15:18406786-18407622	120836880-120838223:16:32031983-32033326	120836880-120838223:16:32975282-32976625	120836880-120837772:16:33757652-33758544	120836984-120838177:17:22311292-22312485	120837686-120838227:22:15245753-15246291
1	120838327	120840228	-	-	1901	13	0	13	1	1	1	120838392-120839527:2:91032241-91033375	120838390-120839277:2:91359850-91360731	120838384-120839577:7:64219936-64221130	120838382-120839271:9:42732363-42733253	120838394-120840177:10:38932472-38934254	120838396-120839527:10:41991588-41992727	120838382-120839718:15:18363216-18364553	120839183-120839326:15:18408580-18408720	120838384-120839227:16:32033482-32034326	120838382-120839227:16:32976780-32977626	120838382-120839723:16:33759151-33760493	120838983-120839277:17:22313289-22313578	120838982-120839827:22:15247045-15247886
1	120841034	120841619	-	-	585	3	0	3	1	1	1	120841090-120841534:16:32036154-32036598	120841092-120841534:16:32198339-32198781	120841137-120841531:16:33725898-33726292
1	120842041	120842565	-	-	524	13	0	13	1	1	1	120842101-120842491:7:64240640-64241030	120842104-120842491:7:64751822-64752209	120842103-120842491:15:18366239-18366621	120842096-120842491:16:32037153-32037548	120842101-120842491:16:32199335-32199725	120842096-120842491:16:32980328-32980723	120842094-120842489:16:33139949-33140343	120842094-120842489:16:33196488-33196882	120842094-120842489:16:33482617-33483011	120842144-120842485:16:33726895-33727235	120842094-120842485:16:33762733-33763124	120842095-120842481:17:22315668-22316056	120842094-120842489:17:22816185-22816576
1	120842492	120843585	-	-	1093	14	0	14	1	1	1	120843355-120843492:2:91002535-91002673	120842698-120843488:7:61461525-61462318	120843249-120843491:7:64241786-64242030	120843249-120843491:7:64752966-64753210	120843154-120843491:15:18367283-18367619	120842552-120843492:16:32037602-32038543	120842598-120843487:16:32199826-32200716	120842552-120843492:16:32980778-32981719	120842599-120843492:16:33140449-33141342	120842599-120843492:16:33196988-33197881	120843253-120843492:16:33483773-33484014	120842745-120843488:16:33763383-33764127	120843249-120843491:17:22316827-22317070	120843255-120843492:17:22817342-22817578
1	141559220	141559777	-	-	557	1	0	1	1	1	1	141559482-141559720:4:48857252-48857474
1	141559962	141561628	-	-	1666	2	1	1	1	1	1	141561274-141561562:1:141959332-141959628	141560626-141561562:4:48858379-48859315
1	141561679	141561949	-	-	270	2	1	1	1	1	1	141561734-141561879:1:141959799-141959945	141561736-141561879:4:48859485-48859626
1	141561939	141562758	-	-	819	2	1	1	1	1	1	141562042-141562685:1:141960103-141960746	141561995-141562685:4:48859740-48860427
1	141565153	141565602	-	-	449	1	1	0	1	1	1	141565256-141565445:1:141963324-141963510
1	141577563	141578100	-	-	537	1	1	0	1	1	1	141577618-141578013:1:141976500-141976895
1	141578285	141579150	-	-	865	2	1	1	1	1	1	141578346-141579035:1:141977234-141977919	141578353-141579085:4:48876698-48877432
1	141579896	141580295	-	-	399	1	0	1	1	1	1	141579953-141580196:4:48878264-48878507
1	141580567	141580781	-	-	214	1	1	0	1	1	1	141580620-141580714:1:141979457-141979551
1	141583516	141584675	-	-	1159	2	1	1	1	1	1	141584375-141584611:1:141983163-141983399	141583577-141584616:4:48881877-48882917
1	141587926	141588229	-	-	303	1	0	1	1	1	1	141587979-141588170:4:48886721-48886909
1	141598743	141599215	-	-	472	2	1	1	1	1	1	141598800-141599143:1:141995220-141995563	141598801-141599043:2:130917071-130917310
1	141601076	141605085	-	-	4009	7	1	6	1	1	1	141601232-141605026:1:141997679-142001474	141601136-141602376:2:94815552-94816787	141603046-141603176:2:130538546-130538684	141601129-141604270:4:48899320-48902461	141601246-141601826:9:38557104-38557690	141601155-141601826:9:98953603-98954289	141603036-141603226:18:14490871-14491055
1	141611731	141612499	-	-	768	1	0	1	1	1	1	141611791-141612431:14:19056829-19057468
1	141613503	141614608	-	-	1105	2	1	1	1	1	1	141613565-141614553:1:142010022-142011010	141613765-141613903:13:18217748-18217881
1	141629286	141632656	-	-	3370	10	1	9	1	1	1	141629444-141632536:1:142025913-142029006	141629444-141630136:4:48929839-48930532	141630341-141632586:4:48930650-48932894	141630596-141631184:9:38558167-38558760	141630589-141632585:9:43987816-43989790	141630589-141632535:9:66135077-66137001	141629448-141632586:13:18279201-18282335	141630994-141631186:15:19295509-19295700	141631042-141631136:18:14492665-14492757	141629444-141631184:21:14199710-14201447
1	141634071	141635008	-	-	937	5	1	4	1	1	1	141634182-141634921:1:142030655-142031394	141634131-141634921:4:48934450-48935237	141634183-141634921:9:43057299-43058029	141634125-141634915:13:18283850-18284639	141634530-141634921:21:14204739-14205125
1	141635204	141636156	-	-	952	9	1	8	1	1	1	141635762-141636104:1:142032239-142032579	141635859-141636053:2:94821947-94822136	141635270-141636104:4:48935584-48936421	141635307-141636099:9:43058417-43059208	141635266-141636054:9:43993267-43994054	141635266-141636054:9:66140528-66141315	141635483-141636104:9:98959641-98960288	141635562-141636104:13:18285286-18285826	141635965-141636104:21:14206175-14206311
1	141636378	141636615	-	-	237	1	1	0	1	1	1	141636431-141636526:1:142032900-142032995
1	141637964	141638268	-	-	304	1	1	0	1	1	1	141638119-141638213:1:142034588-142034683
1	141638783	141642395	-	-	3612	14	1	13	1	1	1	141638838-141642333:1:142035308-142038803	141639839-141640178:2:94825933-94826268	141641341-141642281:2:94828007-94828939	141638839-141642333:4:48939150-48942642	141640040-141642333:4:49184516-49186808	141640339-141642333:9:38566646-38568642	141638887-141640178:9:43061981-43063272	141640187-141642333:9:43063860-43065990	141639637-141640181:9:43997621-43998164	141640194-141642283:9:43998759-44000837	141640340-141642283:9:98963456-98965400	141639446-141642283:13:18289141-18291974	141641938-141642131:18:14489335-14489523	141639043-141642283:21:14209255-14212488
1	141642557	141642802	-	-	245	1	1	0	1	1	1	141642614-141642707:1:142039098-142039191
1	141644754	141646281	-	-	1527	9	1	8	1	1	1	141644808-141646204:1:142041278-142042673	141645514-141646204:2:94832167-94832851	141644812-141646204:4:49189310-49190697	141644807-141646201:9:38571110-38572503	141644864-141646204:9:43068507-43069850	141645208-141646151:9:44003762-44004704	141644819-141646204:9:98967922-98969303	141644909-141646196:13:18294569-18295856	141644817-141646204:21:14215008-14216392
1	141647963	141648311	-	-	348	2	1	1	1	1	1	141648020-141648209:1:142044497-142044682	141648023-141648213:4:49192526-49192706
1	141649160	141649642	-	-	482	3	1	2	1	1	1	141649222-141649560:1:142045702-142046037	141649318-141649560:2:94839405-94839643	141649313-141649551:9:43076277-43076515
1	141649836	141650368	-	-	532	1	1	0	1	1	1	141649890-141650283:1:142046366-142046758
1	141650543	141651733	-	-	1190	6	1	5	1	1	1	141650653-141651643:1:142047121-142048111	141650801-141651642:2:94840876-94841712	141650798-141651642:4:49195284-49196126	141650604-141651643:9:43077544-43078583	141650655-141651643:9:44012541-44013529	141650709-141651643:13:18303760-18304693
1	141652158	141653313	-	-	1155	5	1	4	1	1	1	141652211-141653258:1:142048680-142049727	141652617-141653258:4:49197113-49197746	141652218-141653258:9:43079144-43080185	141652218-141653258:9:44014096-44015140	141652418-141653258:13:18305480-18306317
1	141653363	141654190	-	-	827	1	1	0	1	1	1	141653416-141654113:1:142049886-142050583
1	141654349	141657548	-	-	3199	8	1	7	1	1	1	141654408-141657499:1:142050878-142053969	141654404-141657496:2:94844479-94847567	141655012-141657499:4:49199502-49201987	141654408-141657449:9:43081326-43084365	141654408-141657499:9:44016289-44019377	141655609-141657449:13:18311152-18312985	141654606-141654898:21:14228157-14228445	141655209-141657449:21:14232071-14234305
1	141658123	141663058	-	-	4935	7	1	6	1	1	1	141658181-141662973:1:142054648-142059440	141658679-141662973:2:94848772-94853063	141658787-141662423:4:49203272-49206901	141658778-141662973:9:43085737-43089932	141658777-141662971:9:44020685-44024879	141658885-141662923:13:18314438-18318471	141658985-141662972:21:14235854-14239839
1	141663232	141663896	-	-	664	1	1	0	1	1	1	141663285-141663832:1:142059748-142060295
1	141664092	141664629	-	-	537	2	1	1	1	1	1	141664145-141664542:1:142060607-142061004	141664248-141664537:21:14241098-14241384
1	141664856	141666727	-	-	1871	6	1	5	1	1	1	141664909-141666648:1:142061365-142063104	141665316-141666656:2:94855483-94856817	141664962-141666650:9:43091928-43093616	141664940-141666656:9:44026803-44028537	141665414-141666656:13:18320908-18322147	141665813-141666655:21:14242655-14243491
1	141666917	141667608	-	-	691	2	1	1	1	1	1	141666970-141667517:1:142063423-142063970	141667174-141667516:21:14244014-14244350
1	141667774	141670236	-	-	2462	6	1	5	1	1	1	141667879-141670124:1:142064321-142066566	141668231-141670174:2:94858301-94860241	141667830-141669674:9:43094787-43096632	141667885-141670170:9:44029759-44032051	141668836-141670174:13:18324333-18325667	141669333-141670173:21:14246176-14247010
1	141670276	141671177	-	-	901	4	1	3	1	1	1	141670336-141671126:1:142066770-142067556	141670836-141671076:2:94860902-94861138	141670335-141671126:9:43097201-43097980	141670342-141671076:9:44032228-44032955
1	141671362	141671666	-	-	304	4	1	3	1	1	1	141671415-141671612:1:142067844-142068041	141671419-141671612:9:43098283-43098475	141671419-141671612:9:44033312-44033502	141671420-141671609:13:18326934-18327119
1	141724279	141725732	-	-	1453	1	0	1	1	1	1	141724390-141725679:4:49237974-49239259
1	141731970	141734762	-	-	2792	4	1	3	1	1	1	141732326-141734670:1:142184398-142186743	141733380-141733766:2:130748363-130748745	141732232-141732670:4:49245817-49246257	141734432-141734670:Y:11750467-11750698
1	141737116	141737625	-	-	509	1	1	0	1	1	1	141737473-141737566:1:142189532-142189626
1	141737677	141738163	-	-	486	1	1	0	1	1	1	141737730-141738077:1:142189790-142190137
1	141738633	141739151	-	-	518	1	1	0	1	1	1	141738690-141739083:1:142190433-142190825
1	141739353	141741363	-	-	2010	1	1	0	1	1	1	141739412-141741303:1:142191154-142193046
1	141741611	141742078	-	-	467	2	1	1	1	1	1	141741664-141742003:1:142193408-142193747	141741868-141742009:18:14185281-14185420
1	141743080	141744215	-	-	1135	5	1	4	1	1	1	141743133-141744130:1:142194873-142195870	141743442-141743780:9:42375118-42375458	141743441-141743780:9:67533400-67533741	141743441-141743780:9:68688618-68688959	141743239-141744128:18:14186657-14187540
1	141744413	141744961	-	-	548	4	1	3	1	1	1	141744466-141744863:1:142196206-142196603	141744523-141744763:5:177375677-177375917	141744466-141744804:9:67534444-67534782	141744466-141744803:9:68689660-68689997
1	141744899	141745242	-	-	343	5	1	4	1	1	1	141744952-141745149:1:142196683-142196880	141744954-141745149:9:42376643-42376838	141744954-141745149:9:67534926-67535121	141744954-141745149:9:68690142-68690337	141744960-141745149:18:14188370-14188553
1	141745441	141746068	-	-	627	4	1	3	1	1	1	141745494-141745989:1:142197225-142197720	141745544-141745991:9:42377251-42377695	141745544-141745991:9:67535534-67535978	141745544-141745991:9:68690750-68691194
1	141746075	141748880	-	-	2805	5	1	4	1	1	1	141746133-141748825:1:142197860-142200553	141746838-141748825:9:42378534-42380523	141746130-141748816:9:67536113-67538800	141746182-141748817:9:68691378-68694013	141746732-141748423:18:14190105-14191793
1	141749520	141750040	-	-	520	4	1	3	1	1	1	141749573-141749970:1:142201296-142201693	141749575-141749970:9:42381273-42381667	141749575-141749970:9:68694771-68695165	141749578-141749970:18:14192947-14193335
1	141750703	141751204	-	-	501	4	1	3	1	1	1	141750756-141751103:1:142202478-142202825	141750808-141751153:9:42382497-42382842	141750808-141751153:9:67540771-67541116	141750808-141751153:9:68695995-68696340
1	141751711	141752011	-	-	300	1	1	0	1	1	1	141751766-141751911:1:142203476-142203621
1	141752211	141753083	-	-	872	4	1	3	1	1	1	141752264-141753011:1:142203975-142204722	141752327-141752811:9:67542293-67542784	141752319-141752811:9:68697535-68698027	141752569-141752811:18:14195935-14196176
1	141753085	141755531	-	-	2446	5	1	4	1	1	1	141753143-141755435:1:142204891-142207184	141753788-141755434:9:42385450-42387095	141753788-141755434:9:67543721-67545366	141753795-141755434:9:68698964-68700609	141753743-141755475:18:14197169-14198901
1	141755639	141756400	-	-	761	3	0	3	1	1	1	141756096-141756339:9:42387750-42387994	141755700-141756339:9:67545621-67546260	141755743-141756336:9:68700925-68701515
1	141756538	141758475	-	-	1937	5	1	4	1	1	1	141756696-141758388:1:142208438-142210129	141756618-141758388:9:42388236-42390027	141756628-141757438:9:67546507-67547348	141756642-141758338:9:68701761-68703499	141756593-141758387:18:14200040-14201832
1	141758668	141759241	-	-	573	2	0	2	1	1	1	141758721-141759163:9:42390362-42390804	141758721-141759163:9:67548631-67549073
1	141759440	141760079	-	-	639	1	0	1	1	1	1	141759799-141759990:18:14203234-14203423
1	141760254	141765195	-	-	4941	5	1	4	1	1	1	141760312-141765104:1:142212038-142216830	141760910-141765104:9:42392555-42396751	141760910-141765104:9:67550823-67555019	141760915-141765104:9:68706082-68710272	141760913-141765100:18:14204343-14208525
1	141765853	141768927	-	-	3074	5	1	4	1	1	1	141765913-141768853:1:142217645-142220585	141765956-141768845:9:42397682-42400558	141765978-141768803:9:67555947-67558778	141765910-141768803:9:68711159-68714038	141766213-141768803:18:14209693-14212273
1	141769103	141769923	-	-	820	4	1	3	1	1	1	141769156-141769853:1:142220886-142221583	141769207-141769853:9:42400916-42401563	141769207-141769853:9:67559170-67559817	141769207-141769853:9:68714439-68715086
1	141769969	141771157	-	-	1188	5	1	4	1	1	1	141770022-141771069:1:142221752-142222799	141770022-141771065:9:42401732-42402775	141770022-141771065:9:67559986-67561029	141770080-141771059:9:68715303-68716288	141770128-141771069:18:14217485-14218419
1	141771521	141772669	-	-	1148	5	1	4	1	1	1	141771574-141772571:1:142223302-142224299	141771584-141772571:9:42403280-42404265	141771584-141772571:9:67561533-67562518	141771624-141772571:9:68716848-68717793	141772084-141772571:18:14219425-14219909
1	141772919	141773460	-	-	541	1	1	0	1	1	1	141772972-141773365:1:142224687-142225080
1	141773655	141774120	-	-	465	1	1	0	1	1	1	141773710-141774055:1:142225426-142225771
1	141775018	141775344	-	-	326	1	1	0	1	1	1	141775076-141775268:1:142226792-142226984
1	141777011	141778477	-	-	1466	7	1	6	1	1	1	141777064-141778411:1:142228780-142230127	141777372-141778411:8:43473760-43474794	141777514-141778404:9:33552376-33553265	141777124-141778401:9:42412145-42413431	141777124-141778401:9:67570390-67571676	141777157-141777703:9:68725583-68726171	141777771-141778411:18:14228545-14229179
1	141780468	141780725	-	-	257	1	1	0	1	1	1	141780523-141780668:1:142232243-142232389
1	141780897	141784525	-	-	3628	8	1	7	1	1	1	141780950-141784397:1:142232671-142236118	141780963-141784447:4:49246397-49249886	141784004-141784447:9:33558844-33559288	141780952-141783097:9:42415991-42418135	141783150-141784438:9:42418731-42420014	141780952-141783097:9:67574236-67576380	141781001-141783097:9:68729481-68731575	141781257-141784397:18:14232031-14235166
1	141786656	141786956	-	-	300	2	1	1	1	1	1	141786761-141786856:1:142238447-142238542	141786711-141786856:4:49252179-49252323
1	141787141	141788069	-	-	928	7	1	6	1	1	1	141787194-141787991:1:142238883-142239680	141787202-141787991:4:49252661-49253450	141787299-141787988:8:43482124-43482810	141787252-141787841:9:33561029-33561620	141787196-141787991:9:42422776-42423571	141787296-141787990:18:14238057-14238749	141787801-141787939:X:52871817-52871948
1	141788451	141789219	-	-	768	4	1	3	1	1	1	141788510-141789151:1:142240197-142240839	141788708-141789101:4:49254168-49254560	141788512-141789151:9:42424085-42424729	141788513-141789151:9:68737545-68738189
1	141790789	141793565	-	-	2776	8	3	5	1	1	1	141792844-141793481:1:142130514-142131150	141790842-141792287:1:142242515-142243960	141792597-141793489:1:142272591-142273463	141790851-141792139:4:49256309-49257596	141792243-141792685:4:49258203-49258644	141792649-141793489:4:49285908-49286748	141790850-141792289:18:14241591-14243035	141793243-141793488:Y:11794916-11795160
1	141794569	141795297	-	-	728	3	1	2	1	1	1	141794772-141795169:1:142274739-142275135	141794774-141795219:2:131151136-131151580	141794774-141795119:2:131757782-131758126
1	141795485	141795944	-	-	459	3	2	1	1	1	1	141795539-141795885:1:142133204-142133550	141795538-141795883:1:142275491-142275836	141795595-141795835:9:42457502-42457742
1	141804062	141804295	-	-	233	1	1	0	1	1	1	141804117-141804208:1:142287258-142287351
1	141804429	141804731	-	-	302	3	1	2	1	1	1	141804483-141804629:1:142287625-142287771	141804483-141804679:4:49303853-49304049	141804488-141804629:Y:11809079-11809218
1	141807595	141808754	-	-	1159	4	1	3	1	1	1	141807649-141808691:1:142290843-142291884	141808158-141808695:3:75895908-75896444	141807663-141808695:4:49307588-49308627	141807856-141808695:Y:11812509-11813346
1	141811244	141811652	-	-	408	1	1	0	1	1	1	141811498-141811592:1:142294751-142294844
1	141811913	141812513	-	-	600	1	1	0	1	1	1	141811968-141812463:1:142295213-142295706
1	141813007	141813874	-	-	867	3	1	2	1	1	1	141813110-141813803:1:142296354-142297047	141813077-141813807:4:49313067-49313804	141813563-141813807:Y:11818352-11818593
1	141814045	141814578	-	-	533	2	1	1	1	1	1	141814098-141814495:1:142297342-142297738	141814304-141814495:Y:11819094-11819280
1	141826367	141827715	-	-	1348	3	0	3	1	1	1	141827022-141827261:3:75910223-75910461	141827224-141827611:3:75910911-75911301	141826724-141826865:Y:11825580-11825715
1	141830080	141830983	-	-	903	3	1	2	1	1	1	141830135-141830880:1:142306778-142307522	141830838-141830930:3:75915720-75915810	141830236-141830880:Y:11828396-11829039
1	141831293	141832965	-	-	1672	2	1	1	1	1	1	141831654-141832893:1:142308291-142309529	141831953-141832893:3:75916843-75917782
1	141833164	141833835	-	-	671	1	0	1	1	1	1	141833630-141833764:3:75918514-75918650
1	141834086	141834809	-	-	723	1	1	0	1	1	1	141834146-141834736:1:142310773-142311362
1	141839566	141840449	-	-	883	1	0	1	1	1	1	141840128-141840366:3:75925106-75925341
1	141851834	141852615	-	-	781	1	1	0	1	1	1	141851889-141852534:1:142328609-142329254
1	141852784	141853032	-	-	248	1	0	1	1	1	1	141852839-141852933:3:75937730-75937822
1	141860217	141860703	-	-	486	2	1	1	1	1	1	141860273-141860616:1:142336857-142337202	141860373-141860617:Y:11858449-11858688
1	141860676	141861572	-	-	896	1	0	1	1	1	1	141860832-141861476:Y:11858899-11859542
1	141861970	141862184	-	-	214	1	1	0	1	1	1	141862024-141862120:1:142338610-142338706
1	141862849	141863387	-	-	538	1	1	0	1	1	1	141862904-141863295:1:142339483-142339875
1	141863635	141864427	-	-	792	1	1	0	1	1	1	141863896-141864335:1:142340478-142340914
1	141864624	141866985	-	-	2361	3	1	2	1	1	1	141864677-141866923:1:142341251-142343497	141865185-141866923:3:75950117-75951849	141865683-141866924:Y:11863765-11865004
1	141870693	141873331	-	-	2638	3	1	2	1	1	1	141871001-141873243:1:142347585-142349827	141871353-141873243:3:75956368-75958255	141871052-141871639:Y:11869149-11869732
1	141873465	141875502	-	-	2037	3	1	2	1	1	1	141873520-141875414:1:142350104-142352001	141874024-141875415:3:75959044-75960435	141874628-141875415:Y:11872716-11873502
1	141875693	141876820	-	-	1127	3	1	2	1	1	1	141875748-141876741:1:142352334-142353328	141875750-141876739:3:75960768-75961754	141875755-141876743:Y:11873844-11874830
1	141876810	141877779	-	-	969	1	0	1	1	1	1	141877468-141877710:Y:11875555-11875794
1	141877865	141878626	-	-	761	1	1	0	1	1	1	141877918-141878564:1:142354492-142355138
1	141878713	141879471	-	-	758	1	1	0	1	1	1	141878767-141879413:1:142355340-142355986
1	141879720	141881615	-	-	1895	3	1	2	1	1	1	141879773-141881520:1:142356345-142358092	141879775-141881517:3:75971046-75972786	141879782-141881520:Y:11877862-11879598
1	141881634	141882001	-	-	367	1	1	0	1	1	1	141881689-141881934:1:142358265-142358509
1	141881980	141882246	-	-	266	2	1	1	1	1	1	141882033-141882180:1:142358609-142358756	141882042-141882180:3:75973357-75973493
1	141882610	141883181	-	-	571	1	1	0	1	1	1	141882663-141883110:1:142359239-142359686
1	141883282	141883690	-	-	408	1	1	0	1	1	1	141883335-141883632:1:142359909-142360206
1	141883813	141884104	-	-	291	1	1	0	1	1	1	141883866-141884013:1:142360438-142360585
1	141884446	141885712	-	-	1266	3	1	2	1	1	1	141884500-141885646:1:142361078-142362222	141884506-141885646:3:75975799-75976937	141885006-141885646:Y:11883075-11883714
1	141891653	141893201	-	-	1548	2	1	1	1	1	1	141891723-141893103:1:142368288-142369674	141892514-141893103:3:75983743-75984331
1	141893529	141894149	-	-	620	1	1	0	1	1	1	141893584-141894079:1:142370152-142370642
1	141894134	141895259	-	-	1125	2	1	1	1	1	1	141894187-141895184:1:142370751-142371748	141894313-141895184:3:75985521-75986415
1	141895453	141895760	-	-	307	1	1	0	1	1	1	141895608-141895703:1:142372163-142372256
1	141895845	141898105	-	-	2260	2	1	1	1	1	1	141895898-141898045:1:142372453-142374600	141895898-141898037:3:75987122-75989261
1	141898234	141899006	-	-	772	1	1	0	1	1	1	141898388-141898928:1:142375083-142375620
1	141900707	141901624	-	-	917	2	1	1	1	1	1	141900767-141901557:1:142377463-142378252	141901166-141901557:3:75992305-75992695
1	141903732	141905411	-	-	1679	2	1	1	1	1	1	141903843-141905332:1:142380553-142382043	141903795-141904882:3:75993120-75994202
1	141905675	141905993	-	-	318	1	0	1	1	1	1	141905730-141905920:3:75995180-75995368
1	141905981	141908051	-	-	2070	3	2	1	1	1	1	141906049-141906929:1:142382737-142383634	141907145-141907831:1:142385390-142386077	141906838-141907980:3:75996285-75997428
1	141959744	141960009	-	-	265	2	1	1	1	1	1	141959798-141959944:1:141561735-141561880	141959800-141959944:4:48859485-48859626
1	141963219	141964635	-	-	1416	2	1	1	1	1	1	141963274-141963568:1:141565214-141565504	141964374-141964469:4:48863034-48863125
1	141976446	141976981	-	-	535	1	1	0	1	1	1	141976499-141976894:1:141577619-141578014
1	141977154	141978016	-	-	862	2	1	1	1	1	1	141977257-141977946:1:141578377-141579066	141977207-141977945:4:48876672-48877410
1	141978529	141979141	-	-	612	2	1	1	1	1	1	141978887-141979079:1:141580041-141580234	141978593-141979079:4:48878059-48878544
1	141979400	141979873	-	-	473	1	1	0	1	1	1	141979456-141979550:1:141580621-141580715
1	141982288	141983462	-	-	1174	2	1	1	1	1	1	141982401-141983388:1:141583610-141584597	141982350-141983388:4:48881858-48882898
1	141986349	141986649	-	-	300	2	1	1	1	1	1	141986408-141986549:1:141587554-141587690	141986404-141986549:4:48886286-48886431
1	141986791	141987094	-	-	303	1	1	0	1	1	1	141986844-141987041:1:141587984-141588177
1	141995166	141995634	-	-	468	1	1	0	1	1	1	141995219-141995562:1:141598801-141599144
1	141995856	141996425	-	-	569	2	0	2	1	1	1	141996161-141996356:2:130918391-130918576	141995914-141996356:4:48897669-48898100
1	141997534	142001532	-	-	3998	6	1	5	1	1	1	141998388-142001433:1:141601943-141604987	141999394-141999634:2:130534128-130534364	141997592-142000734:4:48899334-48902478	141997694-141998284:9:38557104-38557700	141998188-141998282:9:94696009-94696101	141998188-141998284:9:98954205-98954299
1	142008172	142008961	-	-	789	3	1	2	1	1	1	142008331-142008872:1:141611877-141612417	142008275-142008871:2:130547446-130548042	142008276-142008864:2:130936018-130936607
1	142009968	142011078	-	-	1110	2	1	1	1	1	1	142010021-142011009:1:141613566-141614554	142010226-142010363:13:18217753-18217885
1	142025678	142029100	-	-	3422	17	1	16	1	1	1	142025834-142029023:1:141629388-141632567	142026632-142026971:2:94816455-94816789	142027434-142029021:2:94817085-94818669	142027486-142027678:2:130539589-130539775	142025731-142026628:4:48929658-48930555	142025731-142025978:9:38556973-38557220	142026589-142026878:9:43053430-43053711	142027034-142029028:9:43053728-43055704	142026489-142026778:9:43987400-43987671	142027138-142029028:9:43987896-43989783	142026489-142026778:9:66134661-66134932	142027138-142028978:9:66135157-66136994	142025733-142025878:9:94695378-94695521	142028339-142028528:9:94697896-94698084	142025732-142026028:9:98953574-98953869	142025737-142029028:13:18279023-18282308	142026542-142027678:21:14200342-14201473
1	142030561	142031480	-	-	919	5	1	4	1	1	1	142030620-142031411:1:141634146-141634938	142031217-142031408:2:94820826-94821013	142030664-142031402:9:43057308-43058038	142030664-142031409:9:89738453-89739190	142030819-142031411:21:14204559-14205146
1	142031641	142032630	-	-	989	10	1	9	1	1	1	142031751-142032541:1:141635278-141636068	142031799-142032539:2:94821411-94822146	142031718-142032541:4:48935547-48936384	142031699-142032541:9:43058332-43059175	142031744-142032539:9:43993269-43994063	142031751-142032541:9:66140537-66141327	142031803-142031941:9:94701342-94701477	142031969-142032541:9:98959663-98960252	142032396-142032541:13:18285646-18285789	142031901-142032541:21:14205637-14206273
1	142032844	142033084	-	-	240	1	1	0	1	1	1	142032899-142032994:1:141636432-141636527
1	142035252	142038880	-	-	3628	13	1	12	1	1	1	142035306-142038802:1:141638840-141642334	142036308-142036647:2:94825933-94826268	142037611-142038752:2:94827816-94828953	142035311-142038802:4:48939151-48942642	142036508-142038802:4:49184516-49186808	142036813-142037002:9:43064001-43064183	142037962-142038802:9:43065128-43065963	142036106-142036650:9:43997621-43998164	142036815-142037002:9:43998904-43999084	142037969-142038802:9:44000017-44000860	142037964-142038802:9:98964586-98965426	142035915-142038752:13:18289141-18291974	142035512-142038752:21:14209255-14212488
1	142039040	142039284	-	-	244	1	1	0	1	1	1	142039097-142039190:1:141642615-141642708
1	142041222	142042753	-	-	1531	9	1	8	1	1	1	142041277-142042672:1:141644809-141646205	142042079-142042671:2:94832258-94832846	142041281-142042672:4:49189310-49190697	142041277-142042669:9:38571111-38572503	142041340-142042672:9:43068511-43069846	142041677-142042622:9:44003759-44004704	142041291-142042672:9:98967922-98969299	142041378-142042668:13:18294569-18295856	142041286-142042672:21:14215008-14216392
1	142044431	142044759	-	-	328	1	1	0	1	1	1	142044496-142044681:1:141648021-141648210
1	142045642	142046116	-	-	474	3	1	2	1	1	1	142045701-142046036:1:141649223-141649561	142045799-142046037:2:94839410-94839644	142045905-142046042:21:14223034-14223167
1	142046307	142046846	-	-	539	3	1	2	1	1	1	142046365-142046757:1:141649891-141650284	142046410-142046753:9:38580636-38580975	142046666-142046757:9:98977503-98977593
1	142047037	142048203	-	-	1166	6	1	5	1	1	1	142047097-142048137:1:141650629-141651671	142047092-142048129:2:94840697-94841732	142047898-142048137:4:49195921-49196155	142047095-142048137:9:43077566-43078609	142047090-142048129:9:44012509-44013548	142047795-142048137:13:18304392-18304729
1	142048626	142049782	-	-	1156	5	1	4	1	1	1	142048679-142049726:1:141652212-141653259	142049086-142049726:4:49197113-49197746	142048688-142049726:9:43079145-43080184	142048687-142049726:9:44014096-44015139	142048886-142049726:13:18305480-18306317
1	142049832	142050660	-	-	828	1	1	0	1	1	1	142049885-142050582:1:141653417-141654114
1	142050824	142054030	-	-	3206	8	1	7	1	1	1	142050877-142053918:1:141654409-141657450	142051681-142053972:2:94845292-94847577	142051481-142053974:4:49199502-49201992	142050877-142053924:9:43081326-43084371	142050878-142053974:9:44016290-44019383	142051986-142053924:13:18311058-18312993	142050983-142051374:21:14228064-14228452	142052484-142053924:21:14232875-14234313
1	142054594	142059521	-	-	4927	7	1	6	1	1	1	142054647-142059439:1:141658182-141662974	142055057-142059444:2:94848686-94853068	142055257-142058892:4:49203273-49206903	142054653-142059444:9:43085147-43089936	142055153-142059444:9:44020596-44024885	142055353-142059393:13:18314441-18318475	142055355-142059444:21:14235762-14239846
1	142059694	142060357	-	-	663	1	1	0	1	1	1	142059747-142060294:1:141663286-141663833
1	142060553	142061117	-	-	564	2	1	1	1	1	1	142060606-142061003:1:141664146-141664543	142060709-142061048:21:14241098-14241434
1	142061303	142063183	-	-	1880	6	1	5	1	1	1	142061364-142063103:1:141664910-141666649	142061862-142063103:2:94855573-94856808	142061361-142063103:9:43091869-43093614	142062157-142063095:9:44027600-44028537	142061964-142063101:13:18321008-18322137	142062360-142063100:21:14242745-14243481
1	142063369	142064049	-	-	680	2	1	1	1	1	1	142063422-142063969:1:141666971-141667518	142063537-142063969:21:14243925-14244357
1	142064227	142066665	-	-	2438	6	1	5	1	1	1	142064288-142066577:1:141667848-141670137	142064583-142066576:2:94858213-94860202	142064289-142066077:9:43094807-43096594	142064291-142066577:9:44029724-44032018	142064285-142066577:13:18323343-18325630	142064686-142066577:21:14245089-14246976
1	142066691	142067606	-	-	915	3	1	2	1	1	1	142066849-142067541:1:141670422-141671113	142066754-142067541:9:43097187-43097966	142066749-142066891:9:44032195-44032333
1	142067790	142068094	-	-	304	4	1	3	1	1	1	142067843-142068040:1:141671416-141671613	142067847-142068040:9:43098283-43098475	142067894-142068033:9:44033355-44033496	142067848-142068037:13:18326934-18327119
1	142068610	142069091	-	-	481	1	1	0	1	1	1	142068715-142069010:1:141672287-141672583
1	142069935	142070240	-	-	305	3	0	3	1	1	1	142069997-142070185:9:43100423-43100614	142069992-142070185:9:44035453-44035643	142069994-142070185:13:18329077-18329266
1	142070840	142073723	-	-	2883	6	0	6	1	1	1	142071699-142073640:2:94865369-94867308	142071700-142073640:9:43102137-43104078	142072098-142073640:9:44037562-44039099	142070894-142071184:13:18329967-18330256	142071800-142073490:13:18330889-18332570	142070995-142071182:21:14251433-14251618
1	142073753	142074426	-	-	673	1	0	1	1	1	1	142073856-142074343:9:43104308-43104784
1	142074494	142074815	-	-	321	3	0	3	1	1	1	142074550-142074744:2:94868223-94868416	142074549-142074744:9:43104994-43105189	142074549-142074744:9:44040018-44040213
1	142074843	142075379	-	-	536	3	0	3	1	1	1	142075097-142075243:5:177127239-177127384	142074951-142075293:9:43105402-43105744	142074946-142075284:9:44040421-44040759
1	142075594	142076698	-	-	1104	4	0	4	1	1	1	142075907-142076294:5:177129454-177129827	142075897-142076592:9:43106382-43107060	142075900-142076591:9:44041405-44042082	142076054-142076591:13:18335104-18335633
1	142077938	142078366	-	-	428	1	0	1	1	1	1	142077995-142078236:21:14258382-14258617
1	142078437	142080443	-	-	2006	1	0	1	1	1	1	142080093-142080237:2:94923847-94923989
1	142080636	142081793	-	-	1157	1	0	1	1	1	1	142081095-142081236:2:94925202-94925340
1	142081873	142082283	-	-	410	1	0	1	1	1	1	142081929-142082223:7:7007383-7007678
1	142086257	142087757	-	-	1500	2	0	2	1	1	1	142086382-142087704:2:94930172-94931486	142087321-142087507:4:48943342-48943531
1	142093813	142095119	-	-	1306	2	0	2	1	1	1	142093898-142095063:2:94937642-94938832	142093872-142095063:4:48949780-48950971
1	142098069	142099066	-	-	997	2	0	2	1	1	1	142098526-142098969:2:94949227-94949666	142098627-142098969:4:48954536-48954878
1	142102084	142102442	-	-	358	2	0	2	1	1	1	142102246-142102384:2:94952899-94953033	142102243-142102384:4:48957968-48958110
1	142106776	142107448	-	-	672	1	0	1	1	1	1	142107138-142107376:9:43130884-43131124
1	142108100	142108368	-	-	268	1	0	1	1	1	1	142108153-142108291:9:43131903-43132041
1	142119989	142120875	-	-	886	6	0	6	1	1	1	142120256-142120789:2:132760048-132760581	142120048-142120789:4:48975500-48976244	142120048-142120789:4:48981523-48982267	142120048-142120789:4:48987541-48988285	142120048-142120789:4:48993693-48994437	142120048-142120789:4:48999829-49000573
1	142122101	142122616	-	-	515	7	0	7	1	1	1	142122156-142122546:2:132755899-132756287	142122161-142122551:2:132761805-132762195	142122154-142122547:4:48977464-48977857	142122154-142122547:4:48983486-48983879	142122154-142122547:4:48989649-48990042	142122154-142122547:4:48995804-48996197	142122154-142122547:4:49002084-49002477
1	142122696	142123264	-	-	568	6	0	6	1	1	1	142122749-142122887:4:48978058-48978196	142122749-142122887:4:48984080-48984218	142122749-142122887:4:48990243-48990381	142122749-142122887:4:48996398-48996536	142122749-142122887:4:49002678-49002816	142122955-142123196:4:49010066-49010308
1	142124023	142125506	-	-	1483	5	0	5	1	1	1	142124081-142125420:2:161845353-161846692	142124080-142125418:4:49011191-49012530	142124083-142125423:4:49017347-49018690	142124080-142125419:4:49024383-49025724	142124080-142125420:4:49208998-49210340
1	142125586	142125924	-	-	338	3	0	3	1	1	1	142125645-142125832:4:49006761-49006950	142125645-142125830:4:49012756-49012944	142125645-142125830:4:49210579-49210767
1	142128109	142131222	-	-	3113	5	2	3	1	1	1	142129988-142131155:1:141792303-141793490	142129275-142131159:1:142271586-142273465	142128270-142131159:4:49283862-49286750	142130463-142131104:18:14244048-14244688	142130463-142131156:Y:11794468-11795160
1	142132383	142132960	-	-	577	2	1	1	1	1	1	142132646-142132883:1:141794985-141795221	142132540-142132883:4:49288125-49288467
1	142133150	142133607	-	-	457	3	2	1	1	1	1	142133203-142133549:1:141795540-141795886	142133203-142133547:1:142275492-142275836	142133259-142133500:9:42457502-42457743
1	142184323	142186833	-	-	2510	2	1	1	1	1	1	142184386-142186773:1:141732324-141734702	142184482-142184723:4:49245997-49246238
1	142189736	142190242	-	-	506	1	1	0	1	1	1	142189789-142190136:1:141737731-141738078
1	142190377	142190893	-	-	516	1	1	0	1	1	1	142190432-142190824:1:141738691-141739084
1	142191099	142193107	-	-	2008	1	1	0	1	1	1	142191153-142193045:1:141739413-141741304
1	142193346	142193804	-	-	458	1	1	0	1	1	1	142193407-142193746:1:141741665-141742004
1	142194819	142195953	-	-	1134	5	1	4	1	1	1	142194872-142195869:1:141743134-141744131	142194879-142195869:9:42374816-42375808	142194882-142195869:9:67533098-67534091	142194877-142195869:9:68688316-68689309	142194978-142195867:18:14186657-14187540
1	142196152	142196692	-	-	540	4	1	3	1	1	1	142196205-142196602:1:141744467-141744864	142196262-142196502:5:177375677-177375917	142196205-142196543:9:67534444-67534782	142196205-142196542:9:68689660-68689997
1	142196629	142196972	-	-	343	5	1	4	1	1	1	142196682-142196879:1:141744953-141745150	142196684-142196879:9:42376643-42376838	142196684-142196879:9:67534926-67535121	142196684-142196879:9:68690142-68690337	142196690-142196879:18:14188370-14188553
1	142197169	142197798	-	-	629	4	1	3	1	1	1	142197224-142197719:1:141745495-141745990	142197273-142197719:9:42377250-42377693	142197273-142197719:9:67535533-67535976	142197273-142197719:9:68690749-68691192
1	142197805	142200609	-	-	2804	5	1	4	1	1	1	142197859-142200552:1:141746134-141748826	142198565-142200555:9:42378533-42380524	142197919-142200550:9:67536161-67538800	142197914-142200546:9:68691378-68694013	142198462-142200152:18:14190106-14191793
1	142201242	142201762	-	-	520	4	1	3	1	1	1	142201295-142201692:1:141749574-141749971	142201297-142201692:9:42381273-42381667	142201297-142201692:9:68694771-68695165	142201300-142201692:18:14192947-14193335
1	142202424	142202911	-	-	487	4	1	3	1	1	1	142202477-142202824:1:141750757-141751104	142202529-142202824:9:42382497-42382792	142202529-142202824:9:67540771-67541066	142202529-142202824:9:68695995-68696290
1	142203422	142203720	-	-	298	1	1	0	1	1	1	142203475-142203620:1:141751767-141751912
1	142203921	142204830	-	-	909	4	1	3	1	1	1	142203974-142204721:1:141752265-141753012	142204037-142204771:9:67542293-67543034	142204029-142204771:9:68697535-68698277	142204279-142204771:18:14195935-14196426
1	142204836	142207279	-	-	2443	5	1	4	1	1	1	142204890-142207183:1:141753144-141755436	142205539-142207182:9:42385453-42387095	142205539-142207182:9:67543724-67545366	142205546-142207182:9:68698967-68700609	142205397-142207186:18:14197076-14198859
1	142207565	142208145	-	-	580	3	1	2	1	1	1	142207620-142208065:1:141755873-141756318	142207624-142208065:9:67545801-67546242	142207627-142208065:9:68701058-68701496
1	142208343	142210212	-	-	1869	5	1	4	1	1	1	142208402-142210143:1:141756662-141758404	142208400-142210143:9:42388316-42390059	142208400-142210143:9:67546587-67548330	142208400-142210143:9:68701838-68703581	142208600-142210143:18:14200307-14201849
1	142210470	142210965	-	-	495	5	1	4	1	1	1	142210529-142210870:1:141758806-141759144	142210573-142210864:9:42390483-42390774	142210573-142210864:9:67548752-67549043	142210527-142210870:9:68703963-68704306	142210526-142210865:18:14202235-14202571
1	142211244	142211807	-	-	563	1	1	0	1	1	1	142211299-142211744:1:141759574-141760019
1	142211984	142216915	-	-	4931	5	1	4	1	1	1	142212037-142216829:1:141760313-141765105	142212047-142216834:9:42391966-42396751	142212049-142216834:9:67550234-67555019	142212089-142216824:9:68705532-68710267	142212642-142216825:18:14204342-14208525
1	142217591	142220656	-	-	3065	6	1	5	1	1	1	142217644-142220584:1:141765914-141768854	142217653-142220541:9:42397642-42400523	142217715-142220536:9:67555949-67558778	142218153-142220541:9:68711655-68714042	142218748-142220290:18:14210495-14212034	142220448-142220591:18:14216076-14216217
1	142220832	142221650	-	-	818	4	1	3	1	1	1	142220885-142221582:1:141769157-141769854	142220936-142221582:9:42400916-42401563	142220936-142221582:9:67559170-67559817	142220936-142221582:9:68714439-68715086
1	142221698	142222881	-	-	1183	5	1	4	1	1	1	142221751-142222798:1:141770023-141771070	142221751-142222794:9:42401732-42402775	142221751-142222794:9:67559986-67561029	142221962-142222798:9:68715465-68716300	142221857-142222798:18:14217485-14218419
1	142223248	142224396	-	-	1148	5	1	4	1	1	1	142223301-142224298:1:141771575-141772572	142223311-142224298:9:42403279-42404265	142223311-142224298:9:67561532-67562518	142223351-142224298:9:68716847-68717793	142223811-142224298:18:14219425-14219909
1	142224629	142225174	-	-	545	1	1	0	1	1	1	142224686-142225079:1:141772973-141773366
1	142225371	142225835	-	-	464	1	1	0	1	1	1	142225425-142225770:1:141773711-141774056
1	142226738	142227059	-	-	321	2	1	1	1	1	1	142226791-142226983:1:141775077-141775269	142226797-142226987:18:14225839-14226021
1	142228726	142230192	-	-	1466	7	1	6	1	1	1	142228779-142230126:1:141777065-141778412	142229087-142230126:8:43473760-43474794	142228831-142230119:9:33551976-33553265	142228839-142230116:9:42412144-42413431	142228839-142230116:9:67570389-67571676	142228872-142229418:9:68725582-68726171	142229486-142230126:18:14228545-14229179
1	142232188	142232445	-	-	257	1	1	0	1	1	1	142232242-142232388:1:141780524-141780669
1	142232617	142236207	-	-	3590	9	1	8	1	1	1	142232670-142236117:1:141780951-141784398	142232683-142236117:4:49246397-49249836	142232672-142234817:9:42415991-42418135	142234824-142236117:9:42418724-42420009	142232672-142234817:9:67574236-67576380	142235078-142235717:9:67577210-67577851	142232721-142234817:9:68729481-68731575	142234826-142236117:9:68732162-68733452	142232977-142236117:18:14232031-14235166
1	142238829	142239757	-	-	928	8	1	7	1	1	1	142238882-142239679:1:141787195-141787992	142238889-142239679:4:49252662-49253451	142238987-142239676:8:43482124-43482810	142238940-142239529:9:33561029-33561620	142238932-142239679:9:42422830-42423572	142238936-142239679:9:68736290-68737032	142238984-142239678:18:14238057-14238749	142239489-142239626:X:52871818-52871948
1	142239983	142240906	-	-	923	6	1	5	1	1	1	142240191-142240833:1:141788506-141789147	142240039-142240830:4:49253812-49254603	142240138-142240826:9:42424033-42424722	142240138-142240826:9:68737493-68738182	142240039-142240133:9:89923320-89923416	142240340-142240832:18:14239418-14239905
1	142241469	142245676	-	-	4207	11	2	9	1	1	1	142242522-142243961:1:141790851-141792290	142244725-142245311:1:141792565-141793150	142241728-142241869:4:49255500-49255639	142242523-142244969:4:49256309-49258754	142244822-142245265:4:49285926-49286365	142243829-142243969:8:43487519-43487654	142243128-142243619:9:33565087-33565575	142244776-142245262:9:42428516-42429004	142241524-142241662:9:89924821-89924959	142241628-142242215:18:14240704-14241285	142242629-142245619:18:14241703-14244693
1	142260727	142261049	-	-	322	2	0	2	1	1	1	142260780-142260970:9:42457479-42457669	142260781-142260975:9:68764733-68764926
1	142262056	142262946	-	-	890	1	0	1	1	1	1	142262510-142262855:4:49276649-49276993
1	142269617	142273523	-	-	3906	9	3	6	1	1	1	142272303-142273017:1:141792303-141793045	142271280-142271567:1:142128975-142129261	142271585-142273464:1:142129276-142131160	142271070-142271308:2:131749272-131749508	142272373-142273467:4:49285660-49286753	142272734-142273317:9:33566728-33567316	142272771-142273409:18:14244051-14244688	142271273-142271517:Y:11792977-11793218	142272771-142273461:Y:11794471-11795160
1	142274674	142275232	-	-	558	3	2	1	1	1	1	142274738-142275174:1:141794773-141795210	142274778-142275174:1:142132477-142132873	142274932-142275174:4:49288215-49288456
1	142275435	142275896	-	-	461	3	2	1	1	1	1	142275490-142275835:1:141795539-141795884	142275491-142275835:1:142133204-142133548	142275547-142275835:9:42457502-42457790
1	142287200	142287438	-	-	238	1	1	0	1	1	1	142287257-142287350:1:141804118-141804209
1	142287571	142287865	-	-	294	4	1	3	1	1	1	142287624-142287770:1:141804484-141804630	142287625-142287815:3:75892157-75892346	142287624-142287771:4:49303853-49304000	142287629-142287771:Y:11809079-11809219
1	142290783	142291952	-	-	1169	3	1	2	1	1	1	142290842-142291883:1:141807650-141808692	142291441-142291883:3:75895998-75896440	142291140-142291883:Y:11812601-11813342
1	142295155	142295756	-	-	601	1	1	0	1	1	1	142295212-142295655:1:141811969-141812414
1	142296256	142297116	-	-	860	3	0	3	1	1	1	142296917-142297056:3:75902022-75902160	142296320-142297056:4:49313068-49313810	142296718-142297056:Y:11818262-11818599
1	142297287	142297820	-	-	533	2	1	1	1	1	1	142297341-142297737:1:141814099-141814496	142297546-142297737:Y:11819094-11819281
1	142305929	142306184	-	-	255	1	1	0	1	1	1	142306032-142306129:1:141829523-141829615
1	142306722	142307596	-	-	874	2	1	1	1	1	1	142306777-142307521:1:141830136-141830881	142306878-142307522:Y:11828398-11829041
1	142307965	142309598	-	-	1633	3	1	2	1	1	1	142308529-142309165:1:141831892-141832531	142308323-142309514:3:75916580-75917768	142308221-142308359:Y:11829744-11829879
1	142309775	142310472	-	-	697	1	1	0	1	1	1	142309936-142310375:1:141833312-141833752
1	142310717	142311424	-	-	707	1	1	0	1	1	1	142310772-142311361:1:141834147-141834737
1	142316303	142317199	-	-	896	1	1	0	1	1	1	142316463-142317103:1:141839714-141840353
1	142328555	142329332	-	-	777	1	1	0	1	1	1	142328608-142329253:1:141851890-141852535
1	142336801	142337287	-	-	486	2	1	1	1	1	1	142336856-142337201:1:141860274-141860617	142336959-142337201:Y:11858449-11858687
1	142337253	142338155	-	-	902	2	1	1	1	1	1	142337358-142338099:1:141860775-141861517	142337416-142338103:Y:11858899-11859586
1	142338556	142338921	-	-	365	1	1	0	1	1	1	142338609-142338705:1:141862025-141862121
1	142339424	142339966	-	-	542	1	1	0	1	1	1	142339482-142339874:1:141862905-141863296
1	142340150	142341007	-	-	857	2	1	1	1	1	1	142340812-142340950:1:141864230-141864369	142340706-142340950:3:75949071-75949315
1	142341196	142343553	-	-	2357	3	1	2	1	1	1	142341250-142343496:1:141864678-141866924	142342753-142343493:3:75951101-75951839	142342256-142343496:Y:11863765-11865003
1	142347527	142349914	-	-	2387	3	1	2	1	1	1	142347687-142349827:1:141871109-141873248	142347897-142349827:3:75956313-75958257	142347984-142348227:Y:11869497-11869739
1	142350050	142352087	-	-	2037	3	1	2	1	1	1	142350103-142352000:1:141873521-141875415	142350609-142352000:3:75959044-75960434	142351307-142352000:Y:11872812-11873501
1	142352277	142353391	-	-	1114	3	1	2	1	1	1	142352333-142353327:1:141875749-141876742	142352334-142353325:3:75960772-75961754	142352341-142353327:Y:11873844-11874828
1	142353463	142354174	-	-	711	2	1	1	1	1	1	142353620-142354113:1:141877045-141877539	142353618-142354111:3:75962090-75962583
1	142354437	142355198	-	-	761	1	1	0	1	1	1	142354491-142355137:1:141877919-141878565
1	142355286	142356042	-	-	756	2	1	1	1	1	1	142355339-142355985:1:141878768-141879414	142355368-142355986:3:75970053-75970685
1	142356291	142358189	-	-	1898	3	1	2	1	1	1	142356344-142358091:1:141879774-141881521	142356346-142358138:3:75971046-75972836	142356353-142358091:Y:11877862-11879598
1	142358209	142358575	-	-	366	1	1	0	1	1	1	142358264-142358508:1:141881690-141881935
1	142358555	142358821	-	-	266	2	1	1	1	1	1	142358608-142358755:1:141882034-141882181	142358617-142358755:3:75973357-75973493
1	142359185	142359754	-	-	569	1	1	0	1	1	1	142359238-142359685:1:141882664-141883111
1	142359855	142360260	-	-	405	1	1	0	1	1	1	142359908-142360205:1:141883336-141883633
1	142360384	142360676	-	-	292	1	1	0	1	1	1	142360437-142360584:1:141883867-141884014
1	142361022	142362275	-	-	1253	2	1	1	1	1	1	142361077-142362221:1:141884501-141885647	142361081-142362222:3:75975799-75976938
1	142368223	142369770	-	-	1547	2	1	1	1	1	1	142368378-142369714:1:141891807-141893144	142369084-142369673:3:75983743-75984331
1	142370697	142371823	-	-	1126	2	1	1	1	1	1	142370750-142371747:1:141894188-141895185	142370877-142371747:3:75985530-75986414
1	142372399	142374660	-	-	2261	2	1	1	1	1	1	142372452-142374599:1:141895899-141898046	142372452-142374591:3:75987122-75989261
1	142377375	142378318	-	-	943	2	1	1	1	1	1	142377639-142378225:1:141900947-141901531	142378036-142378225:3:75992487-75992671
1	142380459	142382120	-	-	1661	2	1	1	1	1	1	142381122-142382059:1:141904417-141905355	142381322-142381554:3:75993937-75994167
1	142382403	142383707	-	-	1304	1	0	1	1	1	1	142383361-142383653:3:75996105-75996396
1	142385155	142386149	-	-	994	2	1	1	1	1	1	142385910-142386100:1:141907661-141907852	142385715-142386055:3:75996913-75997253
1	142523791	142524196	FLJ39739	NR_027468	405	3	3	0	1	1	1	142523844-142524141:1:143040008-143040305	142523844-142524141:1:143220259-143220556	142523844-142524140:1:146386451-146386748
1	142556077	142556848	-	-	771	2	2	0	1	1	1	142556130-142556777:1:143072284-143072931	142556130-142556777:1:146418723-146419370
1	142558612	142559513	PPIAL4G	NM_001123068	901	8	3	5	1	1	1	142558716-142559412:1:143074879-143075570	142558721-142559412:1:146421324-146422010	142558716-142559462:1:146568436-146569177	142559065-142559306:2:174059033-174059272	142558772-142559412:5:42928073-42928712	142558869-142559412:5:81341169-81341710	142559069-142559312:9:78354215-78354454	142559073-142559362:X:100585524-100585810
1	142674149	142675025	SRGAP2P2	NR_034178	876	2	0	2	1	1	1	142674273-142674939:7:45790083-45790769	142674804-142674899:16:88733496-88733589
1	142857764	142859020	-	-	1256	8	8	0	1	1	1	142858117-142858463:1:21667720-21668063	142858027-142858964:1:143326318-143327253	142857817-142858964:1:143332452-143333599	142857817-142858964:1:143522759-143523900	142858075-142858964:1:144004643-144005528	142857817-142858964:1:144010735-144011882	142857954-142858964:1:146844002-146845041	142857955-142858964:1:147006088-147007126
1	142859444	142863771	-	-	4327	9	9	0	1	1	1	142859758-142861644:1:21669318-21671210	142862149-142862493:1:21671733-21672078	142859606-142863244:1:143327969-143331605	142859599-142863694:1:143524552-143528647	142859607-142863244:1:144006244-144009878	142859600-142863694:1:144012531-144016625	142859606-142863694:1:146845690-146849778	142859606-142863694:1:147007774-147011862	142860599-142860694:1:150259791-150259885
1	142863938	142864757	-	-	819	4	4	0	1	1	1	142863991-142864687:1:143528946-143529642	142863991-142864687:1:144016924-144017620	142863991-142864687:1:146850072-146850768	142863991-142864687:1:147012159-147012855
1	142867911	142870911	-	-	3000	37	37	0	1	1	1	142869265-142870011:1:21678160-21678906	142870064-142870311:1:142876367-142876612	142870373-142870611:1:142878266-142878503	142870115-142870861:1:142879605-142880351	142870023-142870361:1:142890625-142890965	142870269-142870911:1:142894095-142894737	142870015-142870861:1:142898608-142899451	142870073-142870461:1:142900217-142900603	142869524-142870911:1:142902855-142904247	142870019-142870411:1:142908125-142908517	142870015-142870361:1:142909674-142910011	142870464-142870856:1:142908570-142908962	142870064-142870507:1:142912901-142913342	142869726-142870861:1:142915775-142916916	142870070-142870461:1:142924047-142924436	142870064-142870454:1:142927224-142927612	142870372-142870611:1:142929116-142929354	142867964-142870861:1:143532914-143535811	142867964-142870811:1:144020893-144023740	142869596-142870711:1:144027213-144028353	142870173-142870861:1:144032533-144033221	142869705-142870511:1:144036753-144037593	142870020-142870361:1:144043380-144043714	142869697-142870507:1:144041477-144042320	142870024-142870461:1:144046543-144046980	142870474-142870861:1:144046993-144047380	142870024-142870861:1:144051263-144052100	142870074-142870461:1:144057575-144057964	142870064-142870457:1:144062300-144062690	142870414-142870554:1:144064231-144064370	142869599-142870811:1:144064993-144066236	142869612-142870711:1:144071253-144072396	142870769-142870861:1:144070915-144071006	142869645-142870611:1:144076033-144077028	142870028-142870861:1:144927539-144928376	142867964-142870861:1:146854048-146856945	142867964-142870861:1:147016092-147018989
1	142870811	142873811	-	-	3000	60	60	0	1	1	1	142871575-142873761:1:21678930-21681121	142871570-142871955:1:142870021-142870412	142870868-142871861:1:142875625-142876618	142873520-142873761:1:142875145-142875387	142871918-142873761:1:142876675-142878518	142870915-142872961:1:142880405-142882451	142873515-142873753:1:142879873-142880112	142871075-142872661:1:142883755-142885347	142872970-142873761:1:142882465-142883256	142871135-142872361:1:142886995-142888234	142872719-142873761:1:142885405-142886447	142871134-142872061:1:142890175-142891117	142872418-142873761:1:142888295-142889638	142871514-142871760:1:142893826-142894042	142872115-142873761:1:142891175-142892821	142870869-142873111:1:142894695-142896937	142870915-142871261:1:142899505-142899851	142873517-142873761:1:142898975-142899220	142871315-142873761:1:142899905-142902351	142870869-142872311:1:142904205-142905647	142872319-142873761:1:142905665-142907107	142870869-142873311:1:142908975-142911417	142870874-142873061:1:142912226-142914352	142873364-142873756:1:142911470-142911862	142873074-142873761:1:142914365-142915052	142871222-142873761:1:142917293-142919824	142871018-142871111:1:142920206-142920297	142871136-142873761:1:142920365-142923003	142870914-142871151:1:142923286-142923522	142871165-142873505:1:142923591-142925932	142870871-142873211:1:142926546-142928825	142870869-142873761:1:142931235-142934127	142870919-142873761:1:143535854-143538700	142871571-142871911:1:144022947-144023283	142870917-142873761:1:144023833-144026677	142870869-142871911:1:144028515-144029551	142871973-142873761:1:144029613-144031401	142870920-142873011:1:144033273-144035369
1	142873711	142876711	-	-	3000	55	55	0	1	1	1	142874770-142875611:1:142870018-142870856	142875620-142876661:1:142870865-142871906	142873774-142874761:1:142878535-142879522	142874871-142876661:1:142879605-142881395	142873774-142875811:1:142883275-142885312	142873773-142875561:1:142886466-142888253	142874372-142875261:1:142890246-142891136	142873771-142874961:1:142892835-142894025	142873875-142874261:1:142894575-142894962	142873767-142876011:1:142897595-142899839	142873773-142874161:1:142902355-142902743	142876023-142876661:1:142899873-142900503	142873875-142874261:1:142904085-142904472	142873764-142875208:1:142907108-142908552	142875215-142876661:1:142908565-142910011	142873769-142876211:1:142911875-142914317	142873766-142875961:1:142915065-142917260	142874436-142875351:1:142917266-142918202	142874114-142875961:1:142920176-142922022	142873819-142876311:1:142923065-142925557	142873766-142876311:1:142926195-142928740	142873773-142876661:1:142929385-142932273	142874373-142875161:1:143539305-143540094	142875116-142875411:1:143538425-143538719	142874068-142876011:1:143534205-143536198	142874680-142875611:1:144022833-144023771	142875673-142876661:1:144023833-144024821	142873819-142876661:1:144026723-144029565	142873769-142874861:1:144031393-144032485	142874771-142875211:1:144033913-144034357	142873765-142875911:1:144036113-144038259	142874769-142875211:1:144038633-144039078	142875164-142875706:1:144040619-144041160	142874124-142876661:1:144041204-144043740	142874368-142875161:1:144046164-144046958	142875164-142875908:1:144045337-144046080	142875270-142876661:1:144047033-144048424	142874368-142876261:1:144050884-144052778
1	142876611	142879611	-	-	3000	67	67	0	1	1	1	142877923-142879061:1:21680480-21681621	142878266-142878561:1:142870375-142870671	142876670-142878511:1:142871915-142873756	142879114-142879552:1:142871176-142871612	142878524-142879561:1:142873765-142874802	142876666-142877711:1:142881405-142882450	142878619-142879011:1:142880232-142880616	142879066-142879561:1:142880628-142881110	142876715-142877411:1:142884645-142885341	142877724-142879561:1:142882467-142884302	142876674-142877111:1:142887795-142888232	142877473-142879561:1:142885407-142887493	142876664-142876808:1:142890968-142891112	142877174-142879561:1:142888295-142890682	142876864-142879558:1:142891168-142893862	142876673-142877861:1:142895755-142896943	142879114-142879557:1:142895001-142895442	142877917-142879561:1:142896985-142898629	142876673-142878911:1:142900515-142902753	142879222-142879611:1:142899880-142900264	142876715-142877061:1:142905305-142905651	142879114-142879557:1:142904511-142904952	142877115-142879561:1:142905705-142908151	142876664-142878102:1:142910014-142911452	142878574-142879011:1:142908800-142909232	142876670-142877811:1:142913205-142914346	142878119-142879561:1:142911465-142912907	142877866-142879561:1:142914409-142916100	142876668-142878811:1:142917975-142920118	142876665-142878561:1:142921155-142923051	142878864-142879561:1:142920165-142920862	142876670-142878261:1:142924345-142925936	142878619-142879561:1:142923105-142924047	142876667-142877961:1:142927525-142928819	142878316-142879561:1:142925985-142927230	142876668-142879561:1:142932285-142935178	142876671-142879561:1:143536854-143539744	142876669-142878511:1:144024833-144026675
1	142879511	142882511	-	-	3000	61	61	0	1	1	1	142879665-142879911:1:21679082-21679326	142880170-142880852:1:21681120-21681807	142879575-142880311:1:142870085-142870823	142880373-142882461:1:142870875-142872968	142879564-142879810:1:142876376-142876622	142879864-142880159:1:142878268-142878562	142881422-142882461:1:142876685-142877724	142880578-142882161:1:142883765-142885353	142879573-142880261:1:142887505-142888193	142879872-142880611:1:142886195-142886939	142882173-142882461:1:142885365-142885653	142879570-142880011:1:142890685-142891126	142879869-142880602:1:142889375-142890112	142881922-142882461:1:142888305-142888844	142881014-142881254:1:142893827-142894042	142881619-142882461:1:142891185-142892027	142879768-142882461:1:142894105-142896798	142879574-142880711:1:142898675-142899812	142879572-142880211:1:142900225-142900864	142879568-142881811:1:142903415-142905658	142879614-142879905:1:142908231-142908522	142881823-142882461:1:142905675-142906313	142879574-142880261:1:142909735-142910422	142879564-142880306:1:142912910-142913652	142879614-142880656:1:142916180-142917222	142879567-142880311:1:142917685-142918429	142879574-142880311:1:142920875-142921612	142880514-142880605:1:142920211-142920302	142879569-142880261:1:142924055-142924747	142879564-142880303:1:142927233-142927972	142879568-142880311:1:142931995-142932739	142879570-142882461:1:143535024-143537915	142879614-142880353:1:144023041-144023780	142880366-142882461:1:144023793-144025888	142879570-142881411:1:144027723-144029564	142881467-142882461:1:144029613-144030607	142879622-142882461:1:144032493-144035332	142879614-142880657:1:144037207-144038250
1	142882411	142885411	-	-	3000	73	73	0	1	1	1	142884265-142885352:1:21678942-21680027	142882480-142883211:1:142872975-142873712	142883765-142885361:1:142871091-142872677	142883020-142883311:1:142875145-142875437	142883783-142884561:1:142875795-142876633	142882472-142884261:1:142877735-142879524	142884623-142885361:1:142876695-142877433	142882816-142882961:1:142881225-142881370	142883015-142883353:1:142879873-142880212	142882473-142885061:1:142885665-142888253	142882478-142884761:1:142888845-142891136	142885073-142885361:1:142888265-142888553	142882473-142884461:1:142892035-142894025	142884974-142885361:1:142891347-142891736	142883375-142883761:1:142894575-142894962	142884468-142884561:1:142894065-142894158	142883017-142883311:1:142898975-142899270	142882471-142883611:1:142901575-142902715	142883972-142885361:1:142899889-142901274	142883375-142883761:1:142904085-142904472	142883714-142884860:1:142902796-142903942	142882479-142884711:1:142906315-142908555	142885024-142885361:1:142905685-142906022	142882473-142882811:1:142911085-142911423	142883784-142884711:1:142909145-142910132	142882464-142882555:1:142914261-142914352	142882864-142885356:1:142911470-142913962	142882568-142885361:1:142914365-142917158	142882482-142883561:1:142919035-142920122	142883921-142885361:1:142917296-142918735	142882473-142883261:1:142922225-142923013	142883624-142885361:1:142920185-142921922	142882468-142883011:1:142925405-142925948	142883319-142885361:1:142923065-142925107	142882464-142882702:1:142928584-142928822	142883066-142885361:1:142925995-142928290	142882466-142885011:1:142933345-142935890	142882483-142885161:1:143537904-143540594
1	142885311	142888311	-	-	3000	70	70	0	1	1	1	142885366-142885811:1:21680042-21680485	142885870-142886411:1:21680500-21681040	142885421-142886411:1:142872725-142873721	142886715-142886957:1:142870899-142871142	142887016-142888261:1:142871155-142872390	142886215-142886507:1:142875149-142875442	142886924-142887761:1:142875811-142876642	142885373-142887461:1:142877445-142879533	142887824-142888261:1:142876705-142877142	142885365-142885611:1:142882175-142882421	142885966-142886104:1:142881181-142881322	142887515-142888111:1:142879585-142880181	142885664-142888252:1:142882474-142885062	142885379-142887961:1:142888555-142891145	142885374-142887661:1:142891745-142894034	142888021-142888261:1:142891205-142891445	142886971-142888261:1:142894930-142896215	142885868-142888261:1:142897005-142899398	142885372-142886811:1:142901285-142902724	142887173-142888261:1:142899899-142900983	142886874-142888111:1:142902765-142904002	142885364-142887861:1:142906025-142908522	142885374-142886011:1:142910795-142911432	142886323-142886511:1:142908605-142908795	142886975-142887911:1:142909145-142910141	142885369-142885711:1:142913975-142914317	142885971-142886111:1:142912985-142913125	142885764-142888256:1:142914370-142916862	142885423-142886761:1:142918785-142920131	142887114-142888259:1:142917298-142918442	142885374-142886461:1:142921935-142923022	142886815-142888261:1:142920185-142921631	142885369-142886211:1:142925115-142925957	142886520-142888261:1:142923075-142924816	142885366-142885911:1:142928295-142928840	142885969-142886111:1:142927305-142927448	142885367-142888161:1:142933055-142935849	142885384-142888261:1:143537614-143540503
1	142888211	142891211	-	-	3000	71	71	0	1	1	1	142888314-142889004:1:21679802-21680487	142890620-142891161:1:21678921-21679462	142888270-142889611:1:142872395-142873736	142890219-142891161:1:142871166-142872107	142889115-142889305:1:142876411-142876602	142890269-142890611:1:142874397-142874738	142890571-142891011:1:142874745-142875165	142888274-142890661:1:142877155-142879542	142890967-142891161:1:142876665-142876859	142888266-142888811:1:142881885-142882430	142889115-142889306:1:142879600-142879792	142889714-142890111:1:142880211-142880602	142890170-142891161:1:142880620-142881597	142888265-142888511:1:142885075-142885321	142888868-142891161:1:142882503-142884788	142888564-142891152:1:142885374-142887962	142888271-142890861:1:142891455-142894045	142888264-142888960:1:142896226-142896922	142890324-142891161:1:142895096-142895932	142889029-142891161:1:142896975-142899115	142888273-142890011:1:142900995-142902733	142890366-142891161:1:142899909-142900700	142890064-142891154:1:142902772-142903862	142888315-142891061:1:142905785-142908531	142888315-142889211:1:142910545-142911441	142889465-142889701:1:142908565-142908802	142890118-142891161:1:142909171-142910208	142888270-142888911:1:142913685-142914326	142889115-142889301:1:142912945-142913132	142888970-142891161:1:142914405-142916586	142888268-142889961:1:142918455-142920148	142890314-142891152:1:142917315-142918152	142888315-142889661:1:142921685-142923031	142890018-142891161:1:142920205-142921348	142888270-142889361:1:142924825-142925916	142889723-142891161:1:142923095-142924533	142888267-142889111:1:142928005-142928849	142889420-142891161:1:142925975-142927716
1	142891111	142894111	-	-	3000	64	64	0	1	1	1	142892229-142893361:1:21680480-21681618	142892569-142892861:1:142870375-142870668	142891173-142892811:1:142872115-142873753	142893414-142893605:1:142871173-142871362	142892916-142893311:1:142875491-142875880	142892867-142894061:1:142873805-142874999	142891167-142893861:1:142876865-142879559	142891169-142892011:1:142881605-142882447	142892922-142893311:1:142880232-142880613	142893814-142894108:1:142881028-142881322	142891168-142891711:1:142884795-142885338	142892067-142894061:1:142882507-142884499	142891164-142891404:1:142887982-142888222	142891766-142894061:1:142885397-142887690	142891467-142894061:1:142888285-142890879	142891166-142892161:1:142895945-142896940	142892220-142894061:1:142896985-142898826	142891166-142893211:1:142900705-142902750	142891168-142891361:1:142905455-142905648	142893282-142894061:1:142902785-142903572	142891418-142894061:1:142905705-142908348	142891168-142892411:1:142910215-142911458	142891173-142892111:1:142913405-142914343	142892422-142894061:1:142911465-142913104	142892169-142894061:1:142914409-142916297	142891164-142893108:1:142918168-142920112	142891174-142892861:1:142921355-142923048	142893167-142894061:1:142920165-142921059	142891173-142892561:1:142924545-142925933	142892922-142894061:1:142923105-142924244	142891170-142892261:1:142927725-142928816	142892619-142894061:1:142925985-142927427	142891171-142894061:1:142932485-142935375	142891174-142894061:1:143537054-143539941	142893864-142894059:1:144022955-144023150	142891172-142892811:1:144025033-144026672	142893815-142894101:1:144024453-144024740	142892872-142894061:1:144026713-144027902
1	142894011	142897011	-	-	3000	54	54	0	1	1	1	142895415-142896954:1:21678940-21680477	142894069-142894661:1:142870245-142870837	142894719-142896961:1:142870895-142873137	142894073-142895711:1:142875005-142876643	142894968-142895405:1:142879081-142879522	142895765-142896961:1:142876685-142877881	142894064-142894158:1:142881278-142881372	142895464-142896103:1:142879573-142880212	142894066-142896511:1:142882958-142885360	142894214-142894954:1:142886213-142886952	142894872-142895911:1:142890143-142891134	142896265-142896961:1:142888305-142889001	142895972-142896961:1:142891195-142892184	142894070-142895061:1:142898835-142899826	142895120-142896961:1:142899885-142901727	142894064-142896111:1:142903575-142905622	142894074-142894261:1:142908355-142908542	142894215-142894961:1:142906866-142907611	142896164-142896953:1:142905673-142906462	142894324-142896961:1:142908605-142911242	142894973-142896861:1:142912440-142914323	142894115-142895011:1:142916345-142917241	142895073-142896961:1:142917295-142919187	142894866-142896961:1:142920323-142922370	142894973-142896961:1:142923580-142925563	142894074-142896961:1:142930615-142933502	142894066-142896961:1:143535184-143538079	142894223-142894461:1:144026434-144026671	142894066-142895761:1:144027883-144029578	142894223-142894961:1:144031154-144031891	142895820-142896961:1:144029623-144030764	142894068-142896811:1:144032603-144035346	142894219-142894961:1:144035874-144036615	142895088-142896961:1:144038313-144040203	142894115-142896061:1:144042103-144044049	142895415-142895811:1:144046554-144046949	142896121-142896961:1:144044093-144044933	142894319-142896961:1:144047013-144049655
1	142896911	142899911	-	-	3000	61	61	0	1	1	1	142897016-142898104:1:21680507-21681597	142898765-142898961:1:21679082-21679276	142898325-142899411:1:142869735-142870823	142896971-142897561:1:142873155-142873735	142897621-142899861:1:142873795-142876035	142896974-142898611:1:142877905-142879545	142897324-142897661:1:142879855-142880193	142897014-142899658:1:142882688-142885332	142896970-142899361:1:142885835-142888226	142896967-142899111:1:142889023-142891159	142896968-142898811:1:142892206-142894048	142897368-142897661:1:142894235-142894529	142896976-142897961:1:142901725-142902716	142898624-142899011:1:142900175-142900564	142897368-142897661:1:142903745-142904039	142896968-142899011:1:142906493-142908528	142896966-142897161:1:142911255-142911440	142898624-142899111:1:142909687-142910172	142899068-142899861:1:142908585-142909378	142897216-142899861:1:142911495-142914140	142896973-142899761:1:142914446-142917233	142896971-142897911:1:142919213-142920145	142896966-142897611:1:142922395-142923030	142898573-142899011:1:142920775-142921212	142899614-142899705:1:142920211-142920302	142896973-142897311:1:142925583-142925913	142898614-142899106:1:142924001-142924492	142897364-142899860:1:142925966-142928462	142897120-142899861:1:142928905-142931646	142896968-142899561:1:143538078-143540667	142897365-142897652:1:144023322-144023610	142896964-142897611:1:144026047-144026688	142899466-142899861:1:144023793-144024188	142897616-142899861:1:144026693-144028938	142896964-142898661:1:144030767-144032458	142898722-142899861:1:144032493-144033632	142896964-142899759:1:144035485-144038280	142896971-142897911:1:144040227-144041163
1	142899811	142902811	-	-	3000	60	60	0	1	1	1	142900169-142902761:1:21678927-21681516	142900164-142900552:1:142870034-142870412	142899879-142902311:1:142871275-142873715	142901816-142902011:1:142876405-142876601	142900515-142902761:1:142876675-142878921	142899870-142901561:1:142880765-142882459	142901817-142902011:1:142879595-142879790	142902421-142902811:1:142880211-142880595	142899871-142901261:1:142883955-142885350	142901567-142902761:1:142882465-142883659	142899872-142900961:1:142887155-142888245	142901316-142902761:1:142885405-142886850	142899914-142900655:1:142890381-142891122	142901015-142902761:1:142888295-142890041	142900164-142900357:1:142893857-142894042	142900722-142902761:1:142891185-142893224	142899914-142901711:1:142895159-142896952	142902414-142902802:1:142894540-142894922	142901718-142902761:1:142896971-142898008	142899866-142900911:1:142904617-142905660	142900916-142902761:1:142905665-142907510	142899864-142901905:1:142909381-142911422	142902214-142902408:1:142908608-142908802	142899876-142901661:1:142912565-142914355	142901970-142902761:1:142911495-142912286	142902123-142902411:1:142916465-142916754	142899869-142902661:1:142917335-142920127	142899914-142902359:1:142920567-142923012	142899876-142902111:1:142923705-142925945	142902420-142902761:1:142923085-142923426	142899873-142901811:1:142926885-142928828	142902117-142902761:1:142925965-142926609	142899868-142902761:1:142931645-142934538	142899870-142902761:1:143536224-143539115	142900168-142900511:1:144022944-144023286	142899874-142902361:1:144024193-144026684	142899868-142900511:1:144028923-144029566	142902370-142902761:1:144026693-144027084
1	142902711	142905711	-	-	3000	56	56	0	1	1	1	142902771-142902861:1:21681510-21681600	142905065-142905661:1:21679082-21679676	142903364-142904156:1:142870032-142870822	142902947-142903602:1:142871124-142871812	142903714-142903955:1:142873510-142873752	142902816-142905211:1:142874235-142876631	142903517-142904461:1:142878065-142879012	142904481-142904911:1:142879075-142879518	142904964-142905611:1:142879565-142880212	142903274-142905661:1:142882669-142885002	142902774-142904111:1:142886885-142888222	142902771-142903861:1:142890065-142891155	142902814-142903561:1:142893313-142894052	142902768-142904611:1:142898015-142899858	142904624-142905661:1:142899875-142900914	142902772-142903761:1:142907535-142908524	142903824-142905661:1:142908595-142910432	142904477-142905661:1:142912425-142913613	142902767-142904511:1:142915485-142917229	142904569-142905661:1:142917285-142918379	142902815-142904261:1:142920295-142921741	142902764-142904407:1:142923429-142925072	142904475-142905661:1:142926745-142927936	142902774-142905661:1:142929805-142932692	142902772-142903911:1:143539124-143540263	142902867-142905661:1:143534474-143537269	142903372-142904161:1:144022953-144023742	142902869-142903661:1:144023993-144024790	142902964-142903108:1:144028847-144028990	142904020-142904456:1:144026708-144027150	142902774-142903411:1:144031813-144032452	142905318-142905661:1:144029613-144029956	142902964-142903110:1:144033565-144033710	142902766-142904511:1:144036533-144038278	142903014-142903308:1:144038337-144038630	142902815-142905561:1:144041313-144044059	142902767-142903761:1:144045983-144046977	142903819-142905661:1:144047003-144048845
1	142905611	142908611	-	-	3000	59	59	0	1	1	1	142905669-142906511:1:21679683-21680523	142906823-142907611:1:21680800-21681588	142908125-142908461:1:21678920-21679260	142905669-142907061:1:142872325-142873717	142907165-142907411:1:142875462-142875700	142907117-142908561:1:142873775-142875219	142905673-142908111:1:142877085-142879523	142905665-142906311:1:142881815-142882461	142907714-142907906:1:142880681-142880872	142908220-142908561:1:142879605-142879946	142906317-142908561:1:142882483-142884719	142906024-142908561:1:142885365-142887902	142905773-142908561:1:142888305-142891093	142905670-142908311:1:142891385-142894026	142905672-142906461:1:142896165-142896954	142906520-142908561:1:142897005-142899046	142905672-142907461:1:142900925-142902714	142907897-142908411:1:142899905-142900448	142907566-142908561:1:142902805-142903800	142905674-142906661:1:142910435-142911422	142908120-142908561:1:142909673-142910106	142905669-142906411:1:142913615-142914357	142906722-142908561:1:142911485-142913324	142906419-142908561:1:142914385-142916517	142905667-142907411:1:142918385-142920129	142905674-142907111:1:142921575-142923012	142905669-142906861:1:142924755-142925947	142907164-142908559:1:142923067-142924462	142905666-142906561:1:142927935-142928830	142906919-142908561:1:142926005-142927647	142905667-142908561:1:142932695-142935589	142905670-142908561:1:143537264-143540155	142905664-142907105:1:144025239-144026680	142906665-142907152:1:144027832-144028320	142905664-142908155:1:144029959-144032450	142905670-142906361:1:144034683-144035374	142906426-142908561:1:144035423-144037566	142905673-142907411:1:144039419-144041151
1	142908511	142911511	-	-	3000	56	56	0	1	1	1	142909615-142911460:1:21678889-21680707	142908569-142908961:1:142870465-142870857	142909673-142910060:1:142870016-142870412	142908969-142911461:1:142870865-142873357	142908573-142909961:1:142875225-142876613	142910023-142911461:1:142876675-142878113	142908570-142911061:1:142879955-142882446	142908614-142909255:1:142883141-142883782	142911115-142911461:1:142882505-142882851	142909179-142910460:1:142886935-142888232	142910824-142911461:1:142885405-142886042	142908575-142909261:1:142889465-142890156	142909275-142910161:1:142890225-142891112	142910523-142911461:1:142888295-142889233	142909618-142909861:1:142893825-142894038	142910220-142911461:1:142891175-142892416	142908574-142911211:1:142894295-142896932	142908570-142909361:1:142899055-142899846	142909420-142911461:1:142899905-142901946	142908574-142910411:1:142903805-142905642	142910424-142911461:1:142905665-142906702	142908569-142911161:1:142911809-142914347	142908570-142909261:1:142914896-142915586	142911214-142911458:1:142914416-142914652	142909314-142911454:1:142917280-142919412	142909123-142909261:1:142920206-142920342	142909224-142911461:1:142920355-142922598	142908820-142909256:1:142923080-142923522	142909266-142911460:1:142923586-142925782	142908566-142911311:1:142926129-142928820	142908574-142911461:1:142930835-142933722	142908566-142911461:1:143535404-143538299	142908572-142908961:1:144023383-144023772	142909022-142911461:1:144023833-144026272	142908566-142910011:1:144028103-144029548	142910064-142911455:1:144029599-144030990	142908568-142911111:1:144032823-144035366	142908566-142909311:1:144037543-144038288
1	142911411	142914411	-	-	3000	68	68	0	1	1	1	142912865-142914357:1:21678934-21680427	142911469-142911861:1:142873365-142873757	142912370-142914361:1:142871091-142873072	142911625-142911911:1:142875145-142875432	142911469-142912861:1:142878125-142879517	142913218-142914361:1:142876685-142877828	142911471-142911561:1:142881275-142881365	142911615-142911958:1:142879868-142880212	142911469-142913961:1:142882865-142885357	142914264-142914357:1:142882469-142882562	142911468-142913661:1:142886055-142888248	142913969-142914361:1:142885365-142885757	142911515-142913361:1:142889285-142891131	142913718-142914361:1:142888305-142888948	142911466-142913061:1:142892425-142894020	142913415-142914361:1:142891185-142892131	142912364-142914354:1:142894927-142896902	142911622-142911911:1:142898975-142899265	142911464-142912255:1:142901941-142902732	142912567-142914361:1:142899880-142901669	142912318-142913461:1:142902795-142903938	142911466-142913311:1:142906705-142908550	142913619-142914361:1:142905675-142906417	142912379-142913411:1:142909135-142910227	142911471-142914061:1:142914665-142917255	142911469-142912161:1:142919425-142920117	142912516-142914361:1:142917286-142919130	142911464-142911901:1:142922605-142923042	142912219-142914361:1:142920175-142922317	142911924-142914361:1:142923065-142925502	142911671-142914361:1:142925995-142928685	142911468-142914361:1:142928975-142931868	142911466-142913611:1:143538294-143540439	142912379-142913811:1:143535964-143537460	142912871-142913311:1:144022955-144023393	142911474-142911861:1:144026273-144026660	142912373-142914361:1:144024010-144025991	142911924-142914011:1:144026723-144028810
1	142914311	142917311	-	-	3000	58	58	0	1	1	1	142916068-142916911:1:142870018-142870858	142914380-142915011:1:142873075-142873714	142915651-142916311:1:142871115-142871802	142914818-142915111:1:142875145-142875439	142916721-142917010:1:142873785-142874082	142914368-142916061:1:142877835-142879528	142914565-142914711:1:142881175-142881322	142914815-142915151:1:142879875-142880212	142914374-142917111:1:142882575-142885314	142914373-142916861:1:142885765-142888255	142914378-142916561:1:142888945-142891138	142914373-142916261:1:142892135-142894027	142915173-142915561:1:142894575-142894964	142914815-142915111:1:142898975-142899272	142915173-142915561:1:142904085-142904474	142914379-142916511:1:142906415-142908557	142914364-142914606:1:142911180-142911422	142916523-142917261:1:142908575-142909313	142914664-142917254:1:142911472-142914062	142914382-142915361:1:142919135-142920124	142914369-142915061:1:142922325-142923017	142915422-142917161:1:142920185-142921924	142914364-142914801:1:142925505-142925942	142915117-142917261:1:142923065-142925209	142914874-142917261:1:142926005-142928392	142914372-142916761:1:142933455-142935844	142914575-142917261:1:142928885-142931573	142914383-142916911:1:143538004-143540546	142915366-142917311:1:143534204-143536200	142915978-142916911:1:144022833-144023773	142914614-142914754:1:144024650-144024790	142914391-142915061:1:144025973-144026667	142915117-142917261:1:144026723-144028867	142914391-142916161:1:144030693-144032487	142916069-142916511:1:144033913-144034359	142916218-142917311:1:144032525-144033619	142914391-142917211:1:144035423-144038261	142914390-142915361:1:144040153-144041142
1	142917211	142920211	-	-	3000	68	68	0	1	1	1	142917625-142920161:1:21678920-21681459	142919566-142919861:1:142870375-142870671	142917268-142919811:1:142871215-142873758	142917315-142917454:1:142874442-142874582	142917278-142917961:1:142875965-142876656	142917268-142917661:1:142879155-142879549	142917970-142920161:1:142876665-142878856	142917269-142919011:1:142880705-142882448	142919919-142920161:1:142880232-142880466	142917268-142918711:1:142883895-142885339	142919024-142920161:1:142882473-142883602	142917769-142917911:1:142885986-142886127	142917275-142918411:1:142887085-142888226	142917714-142917903:1:142889114-142889302	142917272-142918161:1:142890265-142891159	142918167-142920161:1:142891165-142893159	142917273-142919161:1:142895045-142896933	142917315-142917457:1:142898269-142898412	142917571-142918011:1:142898577-142898995	142919217-142920161:1:142896985-142897929	142917369-142920161:1:142899905-142902697	142917273-142918361:1:142904555-142905643	142917315-142917451:1:142907785-142907922	142917615-142918061:1:142908121-142908561	142918421-142920161:1:142905705-142907445	142917279-142919411:1:142909315-142911455	142917271-142919111:1:142912495-142914340	142919419-142920161:1:142911465-142912207	142919166-142920161:1:142914415-142915400	142917276-142919861:1:142920455-142923045	142917271-142919561:1:142923635-142925930	142919919-142920161:1:142923105-142923347	142917278-142919261:1:142926825-142928813	142919616-142920161:1:142925985-142926530	142917275-142920161:1:142931585-142934472	142917265-142920161:1:143536154-143539050	142917271-142919811:1:144024133-144026673	142917264-142917960:1:144028854-144029550
1	142920111	142923111	-	-	3000	66	66	0	1	1	1	142920965-142923061:1:21679082-21681176	142920414-142922952:1:142871176-142873712	142920174-142921511:1:142874115-142875452	142920174-142920811:1:142878875-142879512	142921173-142923061:1:142876691-142878573	142920366-142922211:1:142880628-142882460	142920174-142921911:1:142883615-142885352	142922219-142923061:1:142882481-142883317	142920173-142921611:1:142886805-142888243	142921964-142923055:1:142885417-142886502	142920164-142921307:1:142889979-142891122	142921673-142923061:1:142888305-142889693	142921370-142923061:1:142891191-142892876	142920414-142922357:1:142895001-142896942	142920214-142920307:1:142899619-142899712	142920167-142921461:1:142897935-142899229	142922422-142923061:1:142897005-142897644	142920522-142923061:1:142899880-142902414	142920414-142921557:1:142904511-142905652	142920171-142921261:1:142907455-142908545	142921564-142923061:1:142905665-142907162	142920174-142920311:1:142909095-142909232	142920169-142922311:1:142912215-142914357	142922624-142923061:1:142911485-142911922	142920166-142921511:1:142915405-142916750	142922321-142923061:1:142914383-142915115	142920467-142923061:1:142917290-142919879	142920169-142922761:1:142923355-142925947	142920166-142922461:1:142926535-142928830	142922821-142923061:1:142926005-142926245	142920173-142921511:1:142929725-142931063	142920320-142923061:1:142931401-142934189	142920164-142921258:1:143539037-143540131	142920328-142921407:1:143535958-143537101	142920418-142923011:1:144024096-144026686	142920169-142921511:1:144027013-144028355	142920169-142920911:1:144031733-144032475	142921214-142923055:1:144029615-144031450
1	142923011	142926011	-	-	3000	71	71	0	1	1	1	142924065-142925955:1:21678997-21680887	142923534-142924411:1:142871045-142871982	142923067-142923511:1:142875462-142875898	142923579-142924311:1:142875905-142876642	142923069-142924011:1:142878585-142879527	142924368-142925961:1:142876695-142878288	142923119-142923502:1:142880234-142880622	142923564-142925358:1:142880632-142882422	142923069-142925061:1:142883325-142885317	142925414-142925959:1:142882495-142883032	142923068-142924811:1:142886515-142888258	142925119-142925961:1:142885375-142886217	142923115-142924511:1:142889745-142891141	142924818-142925961:1:142888265-142889408	142923064-142924203:1:142892883-142894022	142924565-142925961:1:142891195-142892591	142923109-142924411:1:142894475-142895819	142923118-142923511:1:142899335-142899731	142923964-142924406:1:142898581-142899022	142925564-142925961:1:142896972-142897361	142923721-142925961:1:142899885-142902125	142923113-142924411:1:142903985-142905327	142923066-142924461:1:142907165-142908560	142924769-142925961:1:142905685-142906877	142923565-142925760:1:142909249-142911442	142923064-142925451:1:142911925-142914312	142925817-142926011:1:142911495-142911689	142923071-142925061:1:142915125-142917115	142925524-142925961:1:142914405-142914832	142923064-142923306:1:142919880-142920122	142923672-142925961:1:142917310-142919594	142923369-142925961:1:142920185-142922777	142923071-142925661:1:142926255-142928845	142923068-142925111:1:142929435-142931478	142925721-142925961:1:142928905-142929145	142923066-142924611:1:143538754-143540299	142923529-142925311:1:143535974-143537820	142923479-142924511:1:144023913-144025001
1	142925911	142928911	-	-	3000	77	77	0	1	1	1	142926014-142926705:1:21680906-21681597	142927122-142928861:1:21678884-21680600	142927223-142927661:1:142870065-142870505	142925972-142926161:1:142873545-142873734	142926667-142928861:1:142871060-142873249	142926222-142928261:1:142873795-142875834	142925972-142927211:1:142878305-142879544	142927521-142928861:1:142876665-142878005	142926678-142928561:1:142880505-142882443	142925972-142928261:1:142883045-142885334	142928623-142928861:1:142882505-142882743	142925971-142927961:1:142886235-142888225	142928322-142928861:1:142885395-142885934	142925968-142927711:1:142889415-142891158	142928021-142928861:1:142888285-142889125	142925969-142927411:1:142892605-142894047	142927718-142928861:1:142891165-142892308	142925969-142926261:1:142894235-142894528	142926670-142928711:1:142894913-142896936	142926015-142928461:1:142897415-142899861	142925964-142926558:1:142902118-142902712	142926924-142928861:1:142899905-142901842	142925969-142926261:1:142903745-142904038	142926672-142927911:1:142904421-142905644	142925969-142927611:1:142906885-142908527	142927972-142928861:1:142905705-142906594	142926264-142926509:1:142908825-142909062	142926768-142928861:1:142909267-142911358	142925967-142928661:1:142911645-142914339	142926272-142926711:1:142916782-142917213	142927168-142927604:1:142916062-142916502	142928719-142928861:1:142914413-142914549	142925972-142926511:1:142919605-142920144	142926815-142928861:1:142917270-142919311	142925964-142926204:1:142922782-142923022	142926572-142928861:1:142920205-142922494	142926267-142928861:1:142923085-142925679	142925964-142927901:1:142933915-142935852
1	142928811	142935940	-	-	7129	66	66	0	1	1	1	142931965-142934759:1:21678953-21681747	142930319-142931211:1:142869960-142870847	142928915-142929361:1:142873305-142873751	142934723-142934911:1:142871166-142871353	142929415-142932261:1:142873805-142876651	142928865-142930411:1:142878015-142879561	142929168-142929411:1:142879915-142880159	142933615-142933810:1:142879596-142879792	142934218-142934611:1:142880211-142880598	142928915-142931461:1:142882805-142885351	142928874-142931161:1:142885955-142888242	142928871-142930861:1:142889135-142891125	142928872-142930561:1:142892325-142894014	142930624-142933461:1:142894085-142896922	142928868-142931611:1:142897085-142899828	142928874-142929761:1:142901845-142902732	142933622-142933811:1:142900255-142900445	142929824-142932661:1:142902795-142905632	142928872-142930811:1:142906605-142908544	142928864-142928957:1:142911359-142911452	142933624-142933811:1:142909765-142909953	142934014-142934205:1:142908611-142908802	142928970-142931861:1:142911465-142914356	142928864-142931554:1:142914552-142917242	142928915-142929711:1:142919365-142920161	142930086-142930960:1:142917306-142918202	142928870-142929411:1:142922505-142923046	142934522-142935861:1:142920205-142921544	142928864-142929104:1:142925682-142925922	142929470-142931911:1:142923105-142925546	142929167-142931961:1:142925985-142928779	142928872-142931261:1:143538194-143540583	142929665-142931711:1:143534194-143536289	142930227-142931211:1:144022773-144023762	142931272-142934111:1:144023823-144026662	142929420-142932261:1:144026713-144029554	142928870-142930461:1:144030883-144032474	142930518-142933361:1:144032513-144035356
1	143039954	143040358	LOC728855	NR_024510	404	3	3	0	1	1	1	143040007-143040304:1:142523845-142524142	143040007-143040304:1:143220259-143220556	143040007-143040303:1:146386451-146386748
1	143059781	143060322	-	-	541	1	1	0	1	1	1	143059834-143060231:1:146406289-146406686
1	143061358	143061758	-	-	400	2	2	0	1	1	1	143061411-143061558:1:146407866-146408013	143061466-143061558:1:146552190-146552282
1	143074790	143075669	PPIAL4B	NM_001143883	879	14	3	11	1	1	1	143074857-143075590:1:142558696-142559434	143074898-143075590:1:146421339-146422031	143074843-143075590:1:146568401-146569148	143074944-143075582:5:81341087-81341724	143075245-143075536:7:97921574-97921863	143075044-143075539:9:78354031-78354524	143074911-143075540:10:32517118-32517764	143074867-143075590:10:76518821-76519559	143074947-143075586:10:116439815-116440449	143075344-143075540:12:97508946-97509139	143075244-143075590:13:90722551-90722896	143074902-143075590:14:67958031-67958727	143075245-143075537:16:80067345-80067635	143075344-143075539:20:25297223-25297416
1	143080021	143080723	-	-	702	2	2	0	1	1	1	143080074-143080671:1:146426483-146427080	143080074-143080671:1:146573567-146574164
1	143094708	143095111	-	-	403	2	2	0	1	1	1	143094761-143095054:1:146441189-146441483	143094765-143095058:1:146587839-146588134
1	143220205	143220609	LOC728875	NR_024584	404	3	3	0	1	1	1	143220258-143220555:1:142523845-142524142	143220258-143220555:1:143040008-143040305	143220258-143220554:1:146386451-146386748
1	143269683	143270177	-	-	494	1	1	0	1	1	1	143269745-143270083:1:146784628-146784965
1	143300949	143301626	-	-	677	1	1	0	1	1	1	143301002-143301548:1:146815643-146816189
1	143308054	143308673	-	-	619	1	1	0	1	1	1	143308107-143308604:1:146825707-146826204
1	143308789	143309061	-	-	272	1	1	0	1	1	1	143308842-143308989:1:146826445-146826592
1	143325892	143327308	NBPF9	NM_001037675	1416	6	6	0	1	1	1	143326351-143327242:1:142858077-142858959	143326350-143327242:1:143332712-143333594	143325951-143327242:1:144004225-144005518	143326350-143327242:1:144010995-144011877	143325946-143327242:1:146843738-146845028	143325946-143327242:1:147005818-147007114
1	143327882	143331665	NBPF9	NM_001037675	3783	7	7	0	1	1	1	143328641-143329782:1:21669853-21670993	143327985-143331574:1:142859626-142863215	143328785-143331572:1:143525388-143528169	143328642-143331582:1:144006917-144009856	143327985-143331577:1:144012557-144016148	143328841-143331579:1:146846575-146849307	143328785-143331580:1:147008602-147011391
1	143332398	143333658	NBPF9	NM_001037675	1260	7	7	0	1	1	1	143332701-143332998:1:21667673-21667963	143332451-143333598:1:142857818-142858965	143332451-143333598:1:143522759-143523900	143332710-143333598:1:144004642-144005523	143332451-143333598:1:144010735-144011882	143332503-143333598:1:146843993-146845037	143332504-143333598:1:147006078-147007122
1	143522703	143523959	NBPF9	NM_001037675	1256	5	5	0	1	1	1	143522813-143523903:1:142857871-142858964	143522762-143523903:1:143332471-143333603	143522763-143523903:1:144010754-144011886	143522898-143523903:1:146844005-146845040	143522843-143523903:1:147006041-147007125
1	143524468	143528724	NBPF9	NM_001037675	4256	6	6	0	1	1	1	143524529-143528668:1:142859578-142863717	143524548-143528168:1:143327936-143331573	143524554-143528168:1:144006205-144009846	143524522-143528668:1:144012501-144016647	143524528-143528668:1:146845660-146849800	143524528-143528668:1:147007744-147011884
1	143528891	143529710	NBPF9	NM_001037675	819	4	4	0	1	1	1	143528945-143529641:1:142863992-142864688	143528944-143529641:1:144016923-144017620	143528944-143529641:1:146850071-146850768	143528944-143529641:1:147012158-147012855
1	143532860	143541159	NBPF9	NM_001037675	8299	57	57	0	1	1	1	143533619-143535410:1:21677560-21679355	143539276-143540910:1:21681600-21683240	143532913-143535760:1:142867965-142870812	143535813-143538653:1:142870872-142873712	143534971-143536810:1:142874785-142876625	143536866-143539710:1:142876685-142879529	143535063-143537904:1:142879611-142882452	143536014-143537604:1:142883761-142885352	143536023-143537310:1:142886945-142888241	143534979-143535410:1:142890635-142891072	143535368-143536055:1:142889421-142890112	143537073-143539910:1:142891195-142894032	143535221-143538060:1:142894105-142896944	143534970-143536210:1:142898615-142899858	143534967-143535310:1:142900165-142900510	143534522-143537260:1:142902915-142905654	143534965-143535358:1:142908127-142908522	143534973-143535360:1:142909675-142910068	143538563-143538759:1:142908606-142908802	143535972-143537960:1:142912389-142914313	143534822-143536110:1:142915940-142917223	143536172-143539010:1:142917285-142920123	143534969-143535360:1:142920815-142921208	143534964-143535309:1:142923996-142924342	143535969-143538160:1:142926709-142928836	143534974-143535360:1:142931945-142932335	143538215-143540510:1:142928895-142931190	143532913-143535760:1:144020893-144023740	143535818-143538710:1:144023793-144026684	143534594-143536860:1:144027273-144029560	143536921-143539760:1:144029623-144032462	143535115-143537960:1:144032533-144035378	143534693-143536110:1:144036813-144038250	143536171-143539010:1:144038313-144041152	143534978-143535360:1:144043383-144043771	143538464-143538760:1:144042213-144042510	143534698-143535260:1:144046243-144046837	143535318-143536050:1:144045293-144046030
1	143541691	143541960	-	-	269	4	4	0	1	1	1	143541749-143541891:1:144081647-144081789	143541746-143541891:1:144934349-144934494	143541747-143541891:1:146862871-146863015	143541747-143541891:1:147024915-147025059
1	144002510	144002919	-	-	409	1	0	1	1	1	1	144002670-144002860:5:85612254-85612439
1	144004121	144005585	NBPF10	NM_001039703	1464	8	8	0	1	1	1	144004435-144005521:1:21667466-21668562	144004584-144005521:1:142858018-142858957	144004229-144005521:1:143325957-143327247	144004575-144005521:1:143332653-143333596	144004582-144005521:1:143522957-143523897	144004576-144005521:1:144010936-144011881	144004230-144005521:1:146843743-146845033	144004232-144005521:1:147005829-147007118
1	144006141	144009937	NBPF10	NM_001039703	3796	6	6	0	1	1	1	144006246-144009887:1:142859618-142863255	144006248-144009841:1:143327976-143331569	144006198-144009841:1:143524551-143528164	144006204-144009841:1:144012521-144016139	144006255-144009841:1:146845714-146849292	144006245-144009883:1:147007791-147011421
1	144010681	144011944	NBPF10	NM_001039703	1263	7	7	0	1	1	1	144010984-144011281:1:21667673-21667963	144010734-144011881:1:142857818-142858965	144010734-144011881:1:143332452-143333599	144010734-144011881:1:143522759-143523900	144010993-144011881:1:144004642-144005523	144010789-144011881:1:146843991-146845034	144010822-144011881:1:147006029-147007119
1	144012447	144016699	NBPF10	NM_001039703	4252	7	7	0	1	1	1	144012715-144014547:1:21669350-21671186	144012507-144016647:1:142859578-142863718	144012518-144016147:1:143327936-143331578	144012500-144016646:1:143524523-143528669	144012557-144016138:1:144006255-144009842	144012506-144016647:1:146845660-146849801	144012506-144016647:1:147007744-147011885
1	144016869	144017689	NBPF10	NM_001039703	820	4	4	0	1	1	1	144016923-144017619:1:142863992-142864688	144016922-144017619:1:143528945-143529642	144016922-144017619:1:146850071-146850768	144016922-144017619:1:147012158-147012855
1	144020839	144023839	NBPF10	NM_001039703	3000	37	37	0	1	1	1	144023093-144023288:1:21679084-21679277	144020892-144023739:1:142867965-142870812	144022943-144023789:1:142874786-142875631	144023292-144023535:1:142878270-142878512	144023000-144023839:1:142879575-142880414	144022953-144023339:1:142887455-142887845	144022950-144023339:1:142890635-142891028	144023194-144023789:1:142894105-142894700	144022942-144023787:1:142898621-142899462	144022943-144023285:1:142900169-142900512	144022547-144023789:1:142902965-142904210	144022942-144023331:1:142908137-142908522	144022946-144023337:1:142909677-142910072	144022845-144023789:1:142915990-142916929	144022952-144023339:1:142920825-142921214	144022942-144023282:1:142924002-142924342	144022951-144023339:1:142931958-142932342	144022794-144023789:1:142930250-142931240	144020892-144023789:1:143532914-143535811	144022565-144023789:1:144027273-144028516	144023048-144023789:1:144032493-144033234	144022811-144023789:1:144036963-144037956	144022945-144023289:1:144043383-144043727	144022955-144023339:1:144046553-144046943	144022950-144023339:1:144048093-144048483	144022955-144023789:1:144051273-144052113	144022949-144023339:1:144052813-144053203	144023297-144023589:1:144054754-144055046	144022949-144023789:1:144055993-144056837	144023292-144023589:1:144059474-144059770	144022528-144023689:1:144060273-144061467	144022514-144023780:1:144065001-144066290	144022578-144023539:1:144071313-144072309	144022951-144023389:1:144077994-144078431	144022949-144023339:1:144929089-144929478	144020892-144023789:1:146854048-146856945	144020892-144023789:1:147016092-147018989
1	144023739	144026739	NBPF10	NM_001039703	3000	55	55	0	1	1	1	144024493-144026686:1:21678933-21681127	144023847-144026639:1:142870925-142873721	144023843-144024789:1:142875685-142876631	144024847-144026689:1:142876685-142878527	144023800-144025839:1:142880375-142882414	144026143-144026335:1:142879599-142879792	144024004-144025589:1:142883765-142885356	144025892-144026686:1:142882468-142883262	144024059-144025289:1:142887005-142888247	144025598-144026689:1:142885365-142886456	144024050-144024981:1:142890183-142891122	144025347-144026689:1:142888305-142889647	144024442-144024679:1:142893831-142894042	144025044-144026689:1:142891185-142892830	144023792-144026031:1:142894703-142896942	144023800-144024139:1:142899475-142899814	144026050-144026689:1:142896981-142897614	144024192-144026687:1:142899867-142902362	144023792-144025231:1:142904213-142905652	144025248-144026689:1:142905675-142907116	144023794-144026239:1:142908985-142911430	144026542-144026680:1:142908614-142908752	144023843-144025939:1:142912271-142914312	144025999-144026689:1:142914419-142915085	144024145-144026689:1:142917285-142919829	144024050-144026685:1:142920369-142923012	144023843-144026439:1:142923411-142925951	144023800-144026139:1:142926552-142928834	144023794-144026689:1:142931245-142934140	144023796-144026689:1:143535824-143538717	144024492-144024837:1:144022945-144023290	144023794-144024839:1:144028525-144029568	144024902-144026689:1:144029623-144031410	144023799-144025939:1:144033244-144035386	144025948-144026689:1:144035399-144036134	144024144-144026689:1:144038313-144040858	144023795-144025189:1:144042693-144044087	144025243-144026689:1:144044133-144045579
1	144026639	144029639	NBPF10	NM_001039703	3000	59	59	0	1	1	1	144026743-144027189:1:21681160-21681606	144027295-144028489:1:142869684-142870849	144027348-144028089:1:142871266-142872006	144027298-144029539:1:142874397-142876637	144026697-144027689:1:142878555-142879547	144026743-144027139:1:142880211-142880602	144026697-144028739:1:142883295-142885337	144026696-144028439:1:142886485-142888228	144026743-144028189:1:142889715-142891161	144026694-144027889:1:142892855-142894050	144027900-144029589:1:142894085-142895774	144026700-144028889:1:142897625-142899814	144026696-144027039:1:142902375-142902718	144028948-144029589:1:142899895-142900536	144027092-144029583:1:142902771-142905262	144026694-144028089:1:142907135-142908530	144028100-144029589:1:142908565-142910054	144026702-144029139:1:142911905-142914342	144026692-144028836:1:142915088-142917232	144026697-144026989:1:142919855-142920147	144028842-144029588:1:142917278-142918012	144027047-144028589:1:142920205-142921747	144026752-144029039:1:142923095-142925382	144026699-144029139:1:142926225-142928665	144026696-144029589:1:142929405-142932298	144026694-144028389:1:143538724-143540419	144027242-144029589:1:143534564-143536891	144027298-144028489:1:144022592-144023764	144027992-144028286:1:144026387-144026680	144028548-144029589:1:144023823-144024862	144026696-144027739:1:144031413-144032458	144027342-144027632:1:144033621-144033910	144026698-144028839:1:144036143-144038284	144026697-144026989:1:144040873-144041165	144027342-144027630:1:144038343-144038630	144027047-144029589:1:144041223-144043765	144026699-144028089:1:144045593-144046983	144028145-144029589:1:144047023-144048467
1	144029539	144032539	NBPF10	NM_001039703	3000	58	58	0	1	1	1	144029605-144031989:1:21679310-21681702	144032392-144032530:1:142870037-142870172	144029592-144031380:1:142871954-142873742	144031645-144031889:1:142870895-142871142	144031143-144031439:1:142875145-142875442	144031396-144032489:1:142873777-142874869	144029597-144032439:1:142876715-142879557	144029599-144030589:1:142881455-142882445	144030942-144031086:1:142881228-142881372	144029600-144030289:1:142884645-142885336	144030649-144030789:1:142882505-142882645	144030348-144032489:1:142885395-142887536	144030047-144032489:1:142888285-142890727	144029744-144032489:1:142891165-142893910	144029596-144030739:1:142895795-142896938	144031498-144031889:1:142894575-142894967	144030800-144032489:1:142897005-142898694	144029596-144031789:1:142900555-142902748	144031498-144031889:1:142904085-142904477	144031842-144032483:1:142902801-142903442	144029998-144032489:1:142905705-142908196	144029598-144030989:1:142910065-142911456	144029643-144030689:1:142913295-142914341	144030992-144032479:1:142911475-142912962	144030699-144032489:1:142914399-142916165	144029601-144031689:1:142918025-142920113	144029604-144031439:1:142921205-142923046	144031747-144032489:1:142920185-142920927	144029643-144031139:1:142924435-142925931	144031452-144032489:1:142923075-142924112	144029600-144030839:1:142927575-142928814	144030901-144031039:1:142927305-142927444	144031199-144032489:1:142926005-142927295	144029601-144032489:1:142932335-142935223	144029594-144032489:1:143536894-143539789	144032396-144032539:1:144022955-144023096	144029592-144031389:1:144024873-144026670	144031452-144032489:1:144026733-144027770
1	144032439	144035439	NBPF10	NM_001039703	3000	59	59	0	1	1	1	144033896-144035388:1:21678922-21680387	144032492-144033180:1:142870134-142870822	144032742-144032979:1:142873516-142873752	144033246-144035389:1:142870888-142873029	144032497-144034239:1:142874895-142876637	144033507-144033939:1:142879075-142879520	144034295-144035389:1:142876695-142877789	144032495-144032789:1:142881175-142881469	144033296-144034989:1:142883690-142885318	144032742-144033338:1:142886207-142886802	144033446-144034739:1:142886965-142888259	144035046-144035439:1:142885375-142885768	144033442-144034439:1:142890145-142891142	144034745-144035389:1:142888265-142888909	144032492-144032585:1:142893959-142894052	144034502-144035389:1:142891205-142892092	144032598-144035389:1:142894065-142896856	144032494-144033589:1:142898725-142899820	144033642-144035381:1:142899895-142901622	144032498-144034639:1:142903475-142905616	144032498-144032789:1:142908245-142908536	144032749-144033339:1:142906866-142907455	144034696-144035439:1:142905685-142906428	144032848-144035389:1:142908595-142911136	144033503-144035389:1:142912425-142914315	144032499-144033539:1:142916195-142917235	144033545-144033733:1:142915661-142915852	144033599-144035389:1:142917317-142919095	144033447-144035389:1:142920335-142922278	144033503-144035389:1:142923565-142925453	144033499-144035389:1:142926745-142928638	144032498-144035389:1:142930505-142933396	144032492-144035387:1:143535076-143537971	144032496-144033189:1:144023053-144023746	144032542-144032735:1:144024647-144024840	144032492-144034287:1:144027775-144029570	144034350-144035389:1:144029633-144030672	144032500-144033539:1:144037223-144038262
1	144035339	144038339	NBPF10	NM_001039703	3000	54	54	0	1	1	1	144037095-144037939:1:142870026-142870859	144035401-144036089:1:142873065-142873743	144036708-144037439:1:142871165-142871904	144036151-144038289:1:142873805-142875943	144035401-144037139:1:142877829-142879553	144035844-144036189:1:142879855-142880201	144035401-144038189:1:142882571-142885343	144035396-144035489:1:142885725-142885818	144035397-144037589:1:142888933-142891117	144035398-144037339:1:142892129-142894056	144037094-144037439:1:142895405-142895741	144037350-144038289:1:142894095-142895034	144035492-144038281:1:142896973-142899762	144035406-144036489:1:142901635-142902724	144036550-144038289:1:142902785-142904524	144035396-144037539:1:142906385-142908528	144035396-144035689:1:142911165-142911448	144037550-144038289:1:142908575-142909314	144035746-144038289:1:142911505-142914048	144035443-144038289:1:142914413-142917241	144035401-144036439:1:142919123-142920153	144035396-144036139:1:142922305-142923038	144035443-144035839:1:142925533-142925921	144036196-144038289:1:142923095-142925188	144035892-144038280:1:142925974-142928362	144035600-144038289:1:142928865-142931554	144035398-144037989:1:143537988-143540575	144036594-144038339:1:143534470-143536199	144037099-144037939:1:144022933-144023774	144035392-144036087:1:144025955-144026650	144036146-144038289:1:144026703-144028846	144035392-144037187:1:144030675-144032470	144036702-144037439:1:144033513-144034260	144035405-144036439:1:144040137-144041171	144036805-144037488:1:144038334-144039030	144036501-144038289:1:144041233-144043021	144035445-144037539:1:144044893-144046989	144037595-144038289:1:144047033-144047727
1	144038239	144041239	NBPF10	NM_001039703	3000	68	68	0	1	1	1	144038799-144041189:1:21679082-21681471	144040593-144040880:1:142870384-142870672	144038297-144040839:1:142871215-142873757	144038343-144038483:1:142874441-142874582	144038297-144038939:1:142875979-142876617	144040954-144041189:1:142875505-142875743	144038297-144038689:1:142879155-142879548	144038992-144041183:1:142876671-142878862	144038298-144040039:1:142880705-142882447	144038297-144039739:1:142883895-142885338	144040052-144041189:1:142882491-142883612	144038296-144039439:1:142887103-142888238	144039792-144041188:1:142885422-142886802	144038343-144039139:1:142890333-142891121	144039508-144041189:1:142888295-142889982	144039192-144041180:1:142891174-142893162	144038302-144040189:1:142895045-142896932	144038343-144038486:1:142898268-142898412	144038648-144039089:1:142898615-142899057	144040245-144041189:1:142896995-142897939	144038346-144041189:1:142899877-142902709	144038302-144039389:1:142904555-142905642	144038343-144038480:1:142907784-142907922	144038646-144039038:1:142908125-142908522	144039397-144041189:1:142905665-142907457	144038298-144040389:1:142909329-142911417	144038343-144040139:1:142912562-142914351	144040447-144041189:1:142911475-142912217	144040144-144041189:1:142914383-142915410	144038293-144041189:1:142917265-142920161	144038297-144040889:1:142920473-142923057	144038343-144040589:1:142923702-142925942	144040897-144041189:1:142923065-142923357	144038342-144040287:1:142926884-142928822	144040644-144041189:1:142925995-142926540	144038292-144041179:1:142931575-142934462	144038294-144041189:1:143536154-143539049	144038300-144040839:1:144024133-144026672
1	144041139	144044139	NBPF10	NM_001039703	3000	50	50	0	1	1	1	144042505-144042739:1:21681130-21681372	144041746-144042639:1:142869960-142870828	144042696-144044089:1:142870885-142872282	144041202-144043689:1:142874125-142876612	144041202-144041839:1:142878885-142879522	144043746-144044089:1:142876695-142877038	144041897-144044089:1:142879575-142881767	144041202-144042539:1:142883625-142884962	144041192-144042538:1:142886806-142888152	144041247-144042330:1:142890034-142891122	144043501-144043639:1:142889156-142889292	144041199-144042039:1:142893185-142894025	144043943-144044139:1:142891195-142891391	144042051-144044089:1:142894065-142896103	144041195-144043089:1:142897945-142899839	144043092-144044084:1:142899870-142900862	144041301-144044089:1:142902805-142905593	144041199-144042289:1:142907465-142908555	144042301-144044089:1:142908595-142910383	144042851-144044089:1:142912400-142913572	144041194-144043039:1:142915415-142917260	144041700-144042139:1:142917501-142917934	144041192-144042629:1:142920175-142921612	144041842-144042229:1:142924007-142924392	144042849-144044089:1:142926719-142927895	144041201-144044089:1:142929735-142932623	144041542-144044080:1:143534693-143537211	144041699-144042639:1:144022818-144023743	144041492-144041783:1:144024150-144024440	144041197-144043739:1:144027023-144029565	144041197-144041939:1:144031743-144032485	144041945-144044089:1:144032493-144034637	144041243-144042989:1:144036513-144038259	144043051-144044089:1:144038323-144039361	144041208-144042239:1:144045903-144046946	144043498-144043639:1:144045074-144045214	144041397-144042139:1:144047643-144048386	144041242-144041334:1:144052278-144052370
1	144044039	144047039	NBPF10	NM_001039703	3000	64	64	0	1	1	1	144044142-144046186:1:21679700-21681737	144046694-144046889:1:21679082-21679275	144045302-144045589:1:142870375-142870663	144044102-144045539:1:142872295-142873732	144046242-144046538:1:142871267-142871562	144045649-144046039:1:142875491-142875875	144045600-144046989:1:142873805-142875194	144044096-144046589:1:142877045-142879538	144044098-144044739:1:142881785-142882426	144045642-144046033:1:142880217-142880602	144046642-144046980:1:142879614-142879952	144044099-144044439:1:142884975-142885317	144044800-144046989:1:142882523-142884694	144044092-144044183:1:142888161-142888252	144044492-144046984:1:142885370-142887862	144044196-144046989:1:142888265-142891058	144044093-144046789:1:142891345-142894041	144044095-144044889:1:142896125-142896919	144044943-144046989:1:142896977-142899021	144044095-144045939:1:142900885-142902729	144046542-144046938:1:142900167-142900562	144044147-144046989:1:142905685-142908527	144044097-144045139:1:142910395-142911437	144046543-144046939:1:142909685-142910071	144044102-144044839:1:142913585-142914322	144045195-144046989:1:142911505-142913299	144044902-144046989:1:142914425-142916492	144044092-144045887:1:142918347-142920142	144044103-144045589:1:142921535-142923027	144045900-144046989:1:142920165-142921254	144044102-144045289:1:142924725-142925912	144045645-144046989:1:142923095-142924439	144044099-144045039:1:142927905-142928845	144045352-144046989:1:142925985-142927622	144044100-144046989:1:142932665-142935554	144044143-144046989:1:143537274-143540120	144044101-144045539:1:144025213-144026651	144045592-144046982:1:144026700-144028090
1	144046939	144049939	NBPF10	NM_001039703	3000	60	60	0	1	1	1	144047048-144047681:1:21680969-21681607	144048093-144049881:1:21678941-21680727	144047002-144047339:1:142870485-142870822	144047392-144049879:1:142870875-142873362	144046996-144048389:1:142875235-142876628	144048452-144049889:1:142876695-142878132	144047043-144049489:1:142880015-142882461	144049752-144049939:1:142879595-142879783	144047594-144049180:1:142883765-142885352	144049492-144049881:1:142882473-142882862	144047202-144047639:1:142886495-142886938	144047663-144048889:1:142887005-142888244	144049193-144049889:1:142885365-142886061	144047198-144047631:1:142889674-142890112	144047655-144048584:1:142890180-142891122	144048902-144049889:1:142888265-142889252	144048649-144049889:1:142891195-142892435	144046997-144049639:1:142894305-142896947	144047043-144047789:1:142899115-142899861	144047793-144049889:1:142899865-142901961	144046997-144048839:1:142903815-142905657	144048843-144049889:1:142905675-142906721	144046997-144049839:1:142908585-142911427	144047548-144049539:1:142912390-142914316	144046992-144047685:1:142916529-142917222	144047748-144049889:1:142917285-142919426	144047542-144047634:1:142920210-142920302	144047655-144049888:1:142920366-142922612	144047148-144049889:1:142923125-142925806	144047545-144049739:1:142926710-142928839	144046997-144049889:1:142930845-142933737	144047042-144049886:1:143535467-143538311	144046995-144047389:1:144023393-144023787	144048095-144048489:1:144022957-144023347	144047395-144049889:1:144023793-144026287	144046999-144048439:1:144028123-144029563	144048497-144049889:1:144029623-144031015	144047001-144049539:1:144032843-144035381
1	144049839	144052839	NBPF10	NM_001039703	3000	54	54	0	1	1	1	144051042-144052089:1:142869842-142870852	144049900-144050239:1:142873385-142873724	144050543-144050782:1:142870902-142871142	144050043-144050432:1:142875152-142875542	144049900-144051289:1:142878145-142879534	144051292-144051681:1:142881093-142881482	144049900-144052339:1:142882885-142885324	144049899-144052039:1:142886075-142888215	144049896-144051789:1:142889255-142891148	144049897-144051489:1:142892445-142894037	144050393-144050787:1:142894577-142894972	144049943-144052539:1:142897255-142899851	144049899-144050689:1:142901965-142902755	144051251-144051689:1:142900173-142900593	144052543-144052789:1:142899895-142900141	144050699-144052789:1:142902765-142904855	144049897-144051689:1:142906725-142908517	144050148-144050339:1:142908605-142908798	144051898-144052379:1:142911885-142912372	144052398-144052783:1:142912441-142912832	144049902-144052439:1:142914685-142917222	144049900-144050589:1:142919445-142920134	144050650-144051989:1:142920195-142921534	144050345-144052439:1:142923075-142925169	144052398-144052780:1:142926764-142927152	144049899-144052789:1:142928995-142931885	144049897-144052089:1:143538314-143540506	144050945-144052089:1:144022658-144023767	144049895-144050289:1:144026283-144026677	144052145-144052789:1:144023823-144024467	144050345-144052789:1:144026733-144029177	144049895-144051339:1:144031003-144032447	144051401-144052789:1:144032523-144033911	144049901-144052439:1:144035733-144038271	144049892-144050587:1:144040455-144041150	144050650-144052789:1:144041213-144043352	144049892-144051689:1:144045173-144046970	144051752-144052789:1:144047033-144048070
1	144052739	144055739	NBPF10	NM_001039703	3000	59	59	0	1	1	1	144052853-144055639:1:21678960-21681757	144052845-144053239:1:142870065-142870462	144052798-144054989:1:142871569-142873756	144054549-144055039:1:142874936-142875425	144055044-144055689:1:142873805-142874450	144053152-144055689:1:142876675-142879212	144052794-144054189:1:142881064-142882450	144054747-144055089:1:142879866-142880208	144052843-144053889:1:142884296-142885341	144054244-144055689:1:142882505-142883950	144052842-144053579:1:142887486-142888222	144053943-144055689:1:142885395-142887141	144053652-144055689:1:142888295-142890332	144052801-144052989:1:142893845-142894037	144053349-144055689:1:142891175-142893515	144052801-144054339:1:142895421-142896943	144054548-144055039:1:142898766-142899258	144054397-144055689:1:142896986-142898277	144052801-144055389:1:142900177-142902753	144052843-144053539:1:142904956-142905651	144055443-144055739:1:142902785-142903081	144053593-144055689:1:142905705-142907801	144052843-144054589:1:142909716-142911461	144052798-144054289:1:142912863-142914346	144054599-144055689:1:142911465-142912555	144054346-144055689:1:142914407-142915748	144052842-144055283:1:142917672-142920112	144052849-144055039:1:142920856-142923051	144052798-144054739:1:142924003-142925936	144055099-144055689:1:142923105-142923695	144052795-144054439:1:142927183-142928819	144054796-144055689:1:142925986-142926878	144052842-144053234:1:142930431-142930822	144052796-144055689:1:142931946-142934828	144052799-144055689:1:143536504-143539394	144052797-144054989:1:144024491-144026675	144052797-144053139:1:144029203-144029545	144055049-144055689:1:144026713-144027353
1	144055639	144058639	NBPF10	NM_001039703	3000	56	56	0	1	1	1	144057593-144058583:1:21678997-21679987	144055992-144056783:1:142870034-142870822	144055992-144056389:1:142871585-142871972	144055700-144057839:1:142874529-142876634	144057108-144057539:1:142879075-142879519	144057896-144058589:1:142876695-142877388	144055998-144056439:1:142881077-142881516	144056997-144058589:1:142883793-142885317	144057046-144058339:1:142886970-142888258	144055700-144055989:1:142890335-142890624	144055992-144056188:1:142893857-142894052	144056201-144058589:1:142894065-142896453	144055697-144057189:1:142898365-142899817	144057242-144058582:1:142899898-142901222	144055693-144058289:1:142903035-142905631	144055701-144056439:1:142907805-142908543	144056451-144058589:1:142908595-142910733	144057104-144058589:1:142912425-142913914	144055702-144057139:1:142915829-142917232	144057200-144058589:1:142917321-142918694	144057097-144058589:1:142920393-142921877	144055692-144055986:1:142923698-142923992	144057102-144058589:1:142926745-142928237	144055992-144056681:1:142935166-142935852	144055701-144058589:1:142930137-142932993	144055701-144056339:1:143539394-143540032	144055743-144058589:1:143534753-143537570	144055999-144056789:1:144022958-144023743	144055992-144056388:1:144024508-144024890	144055743-144057889:1:144027439-144029569	144057951-144058589:1:144029633-144030271	144056095-144058589:1:144032493-144034987	144055743-144057139:1:144036875-144038259	144057203-144058589:1:144038327-144039710	144055694-144058239:1:144041533-144044078	144055696-144056389:1:144046253-144046946	144058252-144058639:1:144044103-144044490	144056446-144058589:1:144047003-144049146
1	144058539	144061539	NBPF10	NM_001039703	3000	55	55	0	1	1	1	144059444-144060239:1:21680800-21681595	144060696-144061489:1:142870021-142870798	144058602-144059689:1:142872645-142873732	144059748-144061489:1:142873785-142875526	144058592-144060733:1:142877391-142879532	144060797-144061489:1:142879595-142880287	144058948-144061489:1:142882485-142885026	144058647-144061489:1:142885375-142888217	144058596-144061239:1:142888515-142891158	144058643-144060939:1:142891745-142894041	144058595-144059039:1:142896475-142896919	144060951-144061489:1:142894085-142894623	144059142-144061488:1:142897006-142899352	144058619-144060139:1:142901215-142902757	144060147-144061489:1:142902765-142904107	144058597-144061139:1:142905985-142908527	144059797-144060039:1:142908822-142909056	144059343-144061489:1:142911485-142913631	144059050-144061489:1:142914387-142916824	144058600-144060039:1:142918705-142920144	144060692-144061137:1:142917619-142918052	144058592-144059734:1:142921880-142923022	144058608-144059489:1:142925065-142925954	144059792-144061480:1:142923074-142924762	144058605-144059189:1:142928245-142928837	144059500-144061489:1:142925965-142927954	144058592-144061437:1:142933007-142935852	144058643-144061489:1:143537624-143540470	144060699-144061489:1:144022929-144023713	144058601-144059689:1:144025563-144026651	144059793-144061489:1:144026733-144028429	144058601-144060789:1:144030283-144032471	144058643-144058989:1:144035043-144035389	144060845-144061489:1:144032513-144033157	144058993-144061489:1:144035393-144037889	144058596-144060039:1:144039729-144041166	144060409-144061139:1:144038333-144039070	144059798-144060239:1:144042530-144042963
1	144061439	144064439	NBPF10	NM_001039703	3000	69	69	0	1	1	1	144062249-144064389:1:21678923-21681061	144064193-144064436:1:142870378-142870622	144061596-144064389:1:142870905-142873698	144061500-144062589:1:142875565-142876654	144061794-144062284:1:142879049-142879542	144062596-144064389:1:142876665-142878458	144061492-144063634:1:142880290-142882432	144061851-144063339:1:142883835-142885329	144063648-144064389:1:142882475-142883206	144061542-144061837:1:142886666-142886962	144061851-144063031:1:142887023-142888212	144063397-144064389:1:142885415-142886397	144062392-144062529:1:142889166-142889302	144061643-144062789:1:142890079-142891161	144062793-144064389:1:142891165-142892761	144061501-144063789:1:142894635-142896923	144061497-144061939:1:142899395-142899837	144061848-144062039:1:142898169-142898356	144062250-144062689:1:142898605-142899047	144063851-144064389:1:142896995-142897533	144061995-144064389:1:142899917-142902299	144061501-144062989:1:142904145-142905633	144061499-144061639:1:142907275-142907416	144061851-144062089:1:142907675-142907922	144062255-144062639:1:142908125-142908513	144063047-144064389:1:142905705-142907047	144061501-144064039:1:142908915-142911453	144061802-144063739:1:142912407-142914342	144061502-144061889:1:142916865-142917252	144063750-144064389:1:142914377-142915004	144061902-144064389:1:142917265-142919752	144061647-144064389:1:142920269-142922947	144061765-144064189:1:142923495-142925932	144061799-144063889:1:142926726-142928815	144064250-144064439:1:142925995-142926184	144061501-144064389:1:142931175-142934063	144061543-144064389:1:143535794-143538640	144064203-144064439:1:144023303-144023540
1	144064339	144067339	NBPF10	NM_001039703	3000	57	57	0	1	1	1	144065600-144065789:1:21679082-21679270	144064392-144064486:1:142870578-142870672	144066292-144067285:1:142870869-142871862	144064448-144067289:1:142873765-142876606	144064392-144065435:1:142878469-142879512	144065542-144067286:1:142879608-142881352	144064398-144066539:1:142883215-142885356	144064397-144066239:1:142886405-142888247	144064394-144065939:1:142889585-142891130	144064395-144065639:1:142892775-142894019	144065693-144067289:1:142894095-142895691	144064401-144066689:1:142897545-142899833	144064397-144064839:1:142902295-142902737	144065153-144065839:1:142899865-142900557	144065442-144067280:1:142903364-142905192	144064395-144065889:1:142907055-142908549	144064498-144064939:1:142908801-142909236	144064443-144066789:1:142911865-142914211	144064400-144066639:1:142915015-142917254	144064398-144064739:1:142919775-142920116	144064393-144064489:1:142922955-142923051	144064792-144066335:1:142920169-142921712	144064543-144066639:1:142923105-142925201	144064400-144066789:1:142926145-142928534	144064392-144067284:1:142929320-142932212	144064395-144066189:1:143538644-143540438	144064731-144067039:1:143534224-143536556	144066995-144067289:1:144022943-144023239	144065092-144065389:1:144024144-144024440	144064396-144064489:1:144028223-144028316	144066842-144067284:1:144027533-144027960	144064443-144065539:1:144031383-144032479	144064398-144064489:1:144032943-144033034	144067142-144067286:1:144032536-144032680	144064399-144066589:1:144036063-144038253	144064398-144064789:1:144040793-144041184	144066643-144067289:1:144038313-144038947	144064798-144067289:1:144041193-144043684
1	144067239	144070239	NBPF10	NM_001039703	3000	58	58	0	1	1	1	144067342-144069789:1:21679280-21681727	144067296-144069139:1:142871875-142873718	144069443-144069682:1:142870902-142871142	144068651-144068839:1:142876405-142876594	144068943-144069332:1:142875152-142875542	144069201-144070189:1:142873785-142874774	144067350-144070189:1:142876685-142879524	144067292-144068339:1:142881365-142882412	144068652-144068839:1:142879595-142879783	144067303-144068089:1:142884565-142885353	144068392-144070189:1:142882465-142884262	144067300-144067789:1:142887755-142888244	144068101-144070189:1:142885365-142887453	144067850-144070189:1:142888305-142890644	144067547-144070189:1:142891185-142893827	144067299-144068539:1:142895715-142896955	144069293-144069687:1:142894577-142894972	144068593-144070189:1:142897005-142898601	144067299-144069539:1:142900475-142902715	144069599-144070189:1:142902765-142903355	144067751-144070189:1:142905675-142908113	144067301-144068739:1:142909985-142911423	144069048-144069239:1:142908605-142908798	144067296-144068489:1:142913165-142914358	144068696-144068839:1:142912985-142913128	144068795-144070189:1:142911485-142912879	144067294-144069489:1:142917935-142920130	144067301-144069189:1:142921125-142923013	144069550-144070189:1:142920195-142920834	144067296-144068939:1:142924305-142925948	144069245-144070189:1:142923075-142924019	144067343-144068639:1:142927535-142928831	144068694-144068839:1:142927305-142927451	144068952-144070189:1:142925965-142927202	144067294-144070189:1:142932245-142935140	144067297-144070189:1:143536814-143539706	144067292-144069182:1:144024790-144026680	144069245-144070189:1:144026733-144027677
1	144070139	144073139	NBPF10	NM_001039703	3000	57	57	0	1	1	1	144070900-144070989:1:142870756-142870846	144071048-144073089:1:142870905-142872946	144070198-144070489:1:142876359-142876646	144071203-144073089:1:142874303-142876162	144070249-144073089:1:142879597-142882435	144071199-144072039:1:142883746-142884585	144071251-144072285:1:142886979-142888022	144072092-144072481:1:142892606-142892992	144070392-144073080:1:142894074-142896762	144070199-144071389:1:142898649-142899835	144072842-144073039:1:142898169-142898362	144070892-144071179:1:142902457-142902742	144071449-144072439:1:142899895-142900885	144070243-144072439:1:142903437-142905631	144070243-144070589:1:142908207-142908551	144070542-144070881:1:142906874-142907212	144072842-144073083:1:142907685-142907922	144070643-144073089:1:142908605-142911051	144070195-144070539:1:142912887-142913230	144070892-144071285:1:142911981-142912372	144070194-144071339:1:142916109-142917250	144071342-144072589:1:142917277-142918512	144071304-144072489:1:142923585-142924772	144070202-144070539:1:142927217-142927553	144070892-144071282:1:142926304-142926692	144070895-144073089:1:142931116-142933311	144070195-144073089:1:143535000-143537888	144070201-144070989:1:144022978-144023761	144070542-144070789:1:144026434-144026680	144071051-144073089:1:144023823-144025861	144070195-144072089:1:144027700-144029587	144070542-144070939:1:144031154-144031550	144072949-144073089:1:144032063-144032206	144070297-144073089:1:144032514-144035305	144070542-144070935:1:144035878-144036270	144071592-144072882:1:144036997-144038280	144072943-144073087:1:144036785-144036930	144071395-144072589:1:144038333-144039528
1	144073039	144076039	NBPF10	NM_001039703	3000	61	61	0	1	1	1	144073402-144075989:1:21679082-21681668	144075193-144075480:1:142870384-142870672	144073092-144075437:1:142871407-142873752	144073100-144073539:1:142876179-142876614	144075500-144075939:1:142875462-142875893	144073099-144073289:1:142879355-142879545	144073592-144075987:1:142876667-142879062	144073101-144074639:1:142880905-142882443	144073092-144074336:1:142884088-142885332	144074652-144075989:1:142882485-142883812	144073100-144074039:1:142887303-142888234	144074392-144075988:1:142885416-142887002	144073097-144073739:1:142890483-142891117	144074100-144075989:1:142888295-142890184	144073792-144075984:1:142891170-142893362	144073095-144074789:1:142895235-142896929	144073251-144073689:1:142898615-142899053	144074845-144075989:1:142896995-142898139	144073099-144075839:1:142900027-142902755	144073095-144073989:1:142904745-142905639	144073249-144073639:1:142908125-142908519	144074001-144075989:1:142905665-142907653	144073101-144074989:1:142909529-142911413	144073096-144074739:1:142912713-142914348	144075047-144075989:1:142911475-142912417	144074744-144075989:1:142914377-142915610	144073094-144075739:1:142917487-142920120	144073101-144075489:1:142920673-142923053	144075792-144075979:1:142920175-142920362	144073096-144075189:1:142923853-142925938	144075497-144075989:1:142923065-142923557	144073143-144074889:1:142927083-142928821	144075244-144075989:1:142925995-142926740	144073094-144075989:1:142931796-142934680	144073097-144075989:1:143536354-143539246	144073143-144075439:1:144024373-144026669	144074992-144075487:1:144027825-144028320	144073645-144075989:1:144029603-144031947
1	144075939	144080872	NBPF10	NM_001039703	4933	62	62	0	1	1	1	144077109-144077339:1:21681130-21681368	144079102-144080789:1:21681522-21683215	144076350-144077239:1:142869956-142870824	144077292-144079833:1:142870885-142873422	144075992-144078329:1:142874315-142876652	144076002-144076439:1:142879085-142879522	144076642-144077036:1:142878119-142878512	144078350-144078689:1:142876695-142877034	144076501-144079339:1:142879575-142882413	144075992-144077039:1:142883815-142884862	144076009-144077039:1:142887005-142888044	144076597-144077539:1:142885995-142886940	144076051-144076934:1:142890230-142891122	144075999-144076639:1:142893385-142894025	144078142-144078284:1:142892380-142892522	144076695-144079539:1:142894105-142896949	144075992-144077682:1:142898142-142899832	144076598-144077039:1:142901896-142902336	144077692-144079138:1:142899866-142901312	144076001-144078739:1:142902905-142905643	144076395-144076839:1:142908109-142908529	144076607-144077539:1:142906655-142907592	144076895-144079739:1:142908585-142911429	144078192-144078282:1:142911472-142911562	144075994-144077639:1:142915615-142917260	144077646-144079139:1:142917285-142918778	144076051-144077038:1:142920416-142921412	144077442-144077532:1:142920212-142920302	144077046-144078689:1:142923124-142924708	144076851-144077089:1:142925995-142926233	144077443-144079089:1:142926709-142928291	144076001-144080339:1:142929935-142934273	144076147-144079989:1:143534690-143538516	144076143-144077289:1:144022657-144023789	144076092-144076383:1:144024150-144024440	144078446-144078589:1:144026523-144026666	144075997-144078339:1:144027223-144029565	144075992-144076534:1:144031938-144032480
1	144081593	144081857	-	-	264	4	4	0	1	1	1	144081646-144081788:1:143541750-143541892	144081646-144081790:1:144934352-144934496	144081646-144081791:1:146862873-146863018	144081646-144081791:1:147024917-147025062
1	144742549	144743086	-	-	537	1	1	0	1	1	1	144742602-144742999:1:146039651-146040048
1	144743830	144744264	NBPF11	NM_183372	434	2	2	0	1	1	1	144743883-144744180:1:146040932-146041229	144743883-144744180:1:146616858-146617155
1	144744835	144753076	NBPF11	NM_183372	8241	39	39	0	1	1	1	144744897-144749635:1:16762401-16767139	144747338-144747577:1:21625442-21625676	144747639-144749031:1:21625693-21627086	144747596-144749435:1:145050442-145052280	144744888-144752985:1:146041937-146050034	144744888-144752385:1:146470539-146478036	144746495-144746935:1:146481526-146481960	144748790-144749135:1:146482232-146482578	144751191-144752979:1:146483075-146484859	144744992-144747835:1:146617970-146620813	144745794-144745985:1:146623521-146623710	144750391-144750735:1:146621810-146622154	144746047-144748885:1:146623770-146626608	144745397-144747035:1:146627880-146629522	144747039-144749935:1:146629534-146632426	144745641-144748035:1:146632891-146635282	144745590-144746185:1:146637610-146638206	144746239-144749085:1:146638260-146641106	144745351-144747235:1:146642130-146644020	144745620-144746435:1:146645570-146646411	144745998-144746628:1:146649157-146649797	144746691-144749535:1:146649860-146652704	144746388-144749235:1:146652750-146655597	144745551-144747385:1:146656680-146658517	144746497-144746935:1:146660773-146661209	144745551-144748385:1:146661450-146664287	144745646-144746535:1:146666320-146667207	144750594-144750685:1:146664961-146665053	144746598-144749435:1:146667270-146670107	144745356-144747585:1:146670780-146673017	144747592-144750485:1:146673032-146675923	144745742-144748585:1:146675950-146678791	144745544-144746735:1:146680510-146681703	144746788-144749635:1:146681764-146684607	144745300-144747785:1:146685030-146687525	144750590-144750681:1:146690325-146690417	144745944-144752985:1:146690430-146697473	144747642-144748035:1:147358480-147358868
1	144756055	144756888	NBPF11	NM_183372	833	4	4	0	1	1	1	144756108-144756805:1:16772027-16772724	144756108-144756805:1:146053151-146053848	144756108-144756805:1:146488004-146488701	144756109-144756805:1:146700623-146701319
1	144757085	144761295	NBPF11	NM_183372	4210	10	10	0	1	1	1	144757138-144761232:1:16773061-16777155	144757638-144761234:1:16779831-16783421	144757698-144760785:1:16786196-16789277	144760651-144761235:1:120186750-120187338	144757697-144758535:1:144763972-144764803	144757138-144761235:1:146054192-146058289	144757593-144761229:1:146060927-146064556	144757138-144760781:1:146489044-146492687	144757138-144761231:1:146701651-146705744	144757697-144761235:1:146708482-146712013
1	144761360	144761604	NBPF11	NM_183372	244	1	1	0	1	1	1	144761413-144761510:1:146058467-146058564
1	144761778	144762984	NBPF11	NM_183372	1206	8	8	0	1	1	1	144761832-144762928:1:16777753-16778849	144761831-144762928:1:16784048-16785145	144761832-144762778:1:16790407-16791353	144761831-144762728:1:144768126-144769023	144761831-144762928:1:146058885-146059982	144761831-144762728:1:146065230-146066127	144761837-144762928:1:146706351-146707442	144761831-144762728:1:146712689-146713586
1	144763802	144767580	NBPF11	NM_183372	3778	12	12	0	1	1	1	144763908-144767451:1:16773635-16777145	144763859-144767502:1:16779784-16783421	144763856-144767052:1:16786080-16789276	144765308-144766402:1:120185184-120186279	144764772-144767452:1:144758540-144761231	144764772-144767452:1:146055593-146058284	144763855-144767502:1:146060909-146064556	144763910-144766997:1:146489625-146492677	144763905-144767448:1:146702229-146705734	144763855-144767502:1:146708366-146712013	144764006-144764795:1:147367884-147368674	144766756-144767402:1:147370690-147371332
1	144768072	144769508	NBPF11	NM_183372	1436	9	9	0	1	1	1	144768126-144768972:1:16777753-16778599	144768125-144768972:1:16784048-16784895	144768126-144769372:1:16790407-16791653	144768575-144769267:1:120188408-120189083	144768125-144768972:1:144761832-144762679	144768125-144768972:1:146058885-146059732	144768125-144769422:1:146065230-146066527	144768131-144769022:1:146706351-146707242	144768125-144769422:1:146712689-146713986
1	144791396	144791684	NBPF11	NM_183372	288	1	1	0	1	1	1	144791455-144791596:1:146088563-146088700
1	144826252	144826545	-	-	293	1	1	0	1	1	1	144826305-144826452:1:146123405-146123552
1	144858451	144858757	-	-	306	1	1	0	1	1	1	144858504-144858701:1:146155604-146155801
1	144925945	144933575	-	-	7630	63	63	0	0.894737	1	0.962963	144926004-144927095:1:21680618-21681651	144928799-144930635:1:21678696-21680487	144927508-144928345:1:142870004-142870832	144928398-144931240:1:142870887-142873732	144926558-144929395:1:142873795-142876632	144926008-144927545:1:142878058-142879542	144927598-144930436:1:142879574-142882412	144926048-144928585:1:142882798-142885322	144926007-144928295:1:142885991-142888223	144926048-144928041:1:142889173-142891152	144926307-144927745:1:142892606-142894045	144927798-144930640:1:142894110-142896952	144926001-144928795:1:142897126-142899859	144926007-144926895:1:142901880-142902713	144927550-144927944:1:142900176-142900572	144926957-144929795:1:142902775-142905613	144926005-144927945:1:142906642-142908525	144927553-144927995:1:142909685-142910131	144926305-144928995:1:142911646-142914337	144926050-144928695:1:142914596-142917230	144926048-144926845:1:142919359-142920142	144929000-144929091:1:142917540-142917632	144926003-144926545:1:142922543-142923027	144926920-144928595:1:142920175-142921871	144926050-144926295:1:142925726-142925960	144927549-144927991:1:142924009-142924452	144926302-144929095:1:142925966-142928760	144926057-144932995:1:142928909-142935843	144926048-144928342:1:143538231-143540511	144926596-144929845:1:143533986-143537275	144927252-144928345:1:144022653-144023747	144928400-144931239:1:144023801-144026640	144926553-144929445:1:144026693-144029585	144926003-144927595:1:144030922-144032455	144927657-144930495:1:144032503-144035341	144926049-144928695:1:144035646-144038279	144926008-144926845:1:144040377-144041160	144931953-144932245:1:144038334-144038625
1	144934295	144934562	-	-	267	4	4	0	0.894737	1	0.962963	144934348-144934493:1:143541747-143541892	144934351-144934495:1:144081647-144081791	144934349-144934495:1:146862871-146863017	144934349-144934495:1:147024915-147025061
1	145049906	145053413	-	-	3507	24	24	0	0	0	0.037037	145052066-145053356:1:16766703-16767992	145050412-145052156:1:144747604-144749313	145051418-145053406:1:144750169-144752134	145050366-145051856:1:146044598-146046057	145052560-145053354:1:146048331-146049124	145051366-145051456:1:146474140-146474231	145050465-145052306:1:146479530-146481363	145052462-145053352:1:146483073-146483959	145051167-145051856:1:146621281-146621972	145050411-145052006:1:146630077-146631645	145050459-145051902:1:146639655-146641087	145051167-145051806:1:146645111-146645752	145050462-145052306:1:146647609-146649444	145050459-145052304:1:146650803-146652637	145051367-145051456:1:146654891-146654981	145050459-145052053:1:146658760-146660347	145050416-145051256:1:146663517-146664320	145051361-145051502:1:146664425-146664567	145050461-145052051:1:146668286-146669877	145050468-145052206:1:146673061-146674800	145050169-145051456:1:146677567-146678817	145050459-145052199:1:146682598-146684327	145050459-145052305:1:146692122-146693957	145052009-145053348:1:146695248-146696577
1	145057378	145057822	-	-	444	2	2	0	0	0	0.037037	145057431-145057569:1:144758588-144758726	145057431-145057569:1:146055641-146055779
1	146039597	146040134	-	-	537	1	1	0	1	1	1	146039650-146040047:1:144742603-144743000
1	146040878	146041312	NBPF11	NM_183372	434	2	2	0	1	1	1	146040931-146041228:1:144743884-144744181	146040931-146041228:1:146616858-146617155
1	146041883	146050118	NBPF11	NM_183372	8235	40	40	0	1	1	1	146041945-146046683:1:16762401-16767139	146048338-146050031:1:16767204-16768898	146044386-146044625:1:21625442-21625676	146044689-146046075:1:21625697-21627086	146041936-146050033:1:144744889-144752986	146044223-146045283:1:145049990-145051084	146048340-146049083:1:145052571-145053315	146041936-146049083:1:146470539-146477686	146043543-146043983:1:146481526-146481960	146045836-146046180:1:146482235-146482579	146047445-146047583:1:146479183-146479320	146042040-146044883:1:146617970-146620813	146042842-146043033:1:146623521-146623710	146047437-146047732:1:146621810-146622107	146043095-146045933:1:146623770-146626608	146042445-146044083:1:146627880-146629522	146044087-146046983:1:146629534-146632426	146042689-146045083:1:146632891-146635282	146042638-146043233:1:146637610-146638206	146043287-146046133:1:146638260-146641106	146042399-146044283:1:146642130-146644020	146042668-146043483:1:146645570-146646411	146043046-146043676:1:146649157-146649797	146043739-146046583:1:146649860-146652704	146043436-146046283:1:146652750-146655597	146042599-146044433:1:146656680-146658517	146043545-146043983:1:146660773-146661209	146042599-146045433:1:146661450-146664287	146042694-146043583:1:146666320-146667207	146047396-146047733:1:146664721-146665057	146043646-146046483:1:146667270-146670107	146042404-146044633:1:146670780-146673017	146044636-146047523:1:146673036-146675917	146042790-146045633:1:146675950-146678791	146042592-146043783:1:146680510-146681703	146043836-146046683:1:146681764-146684607	146042348-146044833:1:146685030-146687525	146042992-146050033:1:146690430-146697473
1	146053097	146053930	NBPF11	NM_183372	833	4	4	0	1	1	1	146053150-146053847:1:16772027-16772724	146053150-146053847:1:144756109-144756806	146053150-146053847:1:146488004-146488701	146053151-146053847:1:146700623-146701319
1	146054138	146058348	NBPF11	NM_183372	4210	10	10	0	1	1	1	146054191-146058285:1:16773061-16777155	146054691-146058287:1:16779831-16783421	146054751-146057838:1:16786196-16789277	146057704-146058288:1:120186750-120187338	146054191-146058288:1:144757139-144761236	146054750-146055588:1:144763972-144764803	146054646-146058282:1:146060927-146064556	146054191-146057834:1:146489044-146492687	146054191-146058284:1:146701651-146705744	146054750-146058288:1:146708482-146712013
1	146058413	146058657	NBPF11	NM_183372	244	1	1	0	1	1	1	146058466-146058563:1:144761414-144761511
1	146058831	146060037	NBPF11	NM_183372	1206	8	8	0	1	1	1	146058885-146059981:1:16777753-16778849	146058884-146059981:1:16784048-16785145	146058885-146059831:1:16790407-16791353	146058884-146059981:1:144761832-144762929	146058884-146059781:1:144768126-144769023	146058884-146059781:1:146065230-146066127	146058890-146059981:1:146706351-146707442	146058884-146059781:1:146712689-146713586
1	146060855	146064684	NBPF11	NM_183372	3829	14	14	0	1	1	1	146060940-146064555:1:16773513-16777145	146060912-146064555:1:16779784-16783421	146060909-146064105:1:16786080-16789276	146064509-146064604:1:16789685-16789780	146062162-146063499:1:120184930-120186271	146063966-146064505:1:120186740-120187279	146060935-146064555:1:144757584-144761222	146060908-146064555:1:144763856-144767503	146060935-146064555:1:146054637-146058275	146060931-146064105:1:146489495-146492681	146060930-146064555:1:146702102-146705738	146060908-146064605:1:146708366-146712063	146061059-146062348:1:147367884-147369174	146062518-146064555:1:147369335-147371372
1	146065176	146066612	NBPF11	NM_183372	1436	9	9	0	1	1	1	146065230-146066076:1:16777753-16778599	146065229-146066076:1:16784048-16784895	146065230-146066476:1:16790407-16791653	146065679-146066371:1:120188408-120189083	146065229-146066076:1:144761832-144762679	146065229-146066526:1:144768126-144769423	146065229-146066076:1:146058885-146059732	146065235-146066126:1:146706351-146707242	146065229-146066526:1:146712689-146713986
1	146123351	146123644	-	-	293	1	1	0	1	1	1	146123404-146123551:1:144826306-144826453
1	146155550	146155856	-	-	306	1	1	0	1	1	1	146155603-146155800:1:144858505-144858702
1	146386397	146386803	FLJ39739	NR_027468	406	3	3	0	1	1	1	146386450-146386747:1:142523845-142524141	146386450-146386747:1:143040008-143040304	146386450-146386747:1:143220259-143220555
1	146406235	146406776	-	-	541	1	1	0	1	1	1	146406288-146406685:1:143059835-143060232
1	146407812	146408213	-	-	401	2	2	0	1	1	1	146407865-146408112:1:143061412-143061659	146407920-146408112:1:146552190-146552382
1	146418669	146419441	-	-	772	2	2	0	1	1	1	146418722-146419369:1:142556131-142556778	146418722-146419369:1:143072284-143072931
1	146421245	146422107	PPIAL4A	NM_178230	862	8	1	7	1	1	1	146421307-146422045:1:142558706-142559449	146421708-146421895:9:109345473-109345657	146421703-146421995:10:76519233-76519524	146421313-146422045:11:57241917-57242660	146421607-146421995:12:97508770-97509153	146421506-146421995:14:67958207-67958693	146421504-146421945:18:4992787-4993223	146421799-146421891:X:99942262-99942354
1	146426429	146427130	-	-	701	2	2	0	1	1	1	146426482-146427079:1:143080075-143080672	146426482-146427079:1:146573567-146574164
1	146470485	146478397	NBPF14	NM_015383	7912	41	41	0	1	1	1	146470547-146474885:1:16762401-16766739	146472069-146473982:1:21624432-21626426	146470538-146477535:1:144744889-144751886	146472919-146473585:1:145050120-145050811	146470538-146477585:1:146041937-146048984	146472646-146477535:1:146478926-146483813	146470642-146473485:1:146617970-146620813	146473498-146476335:1:146620840-146623677	146471638-146474525:1:146623733-146626617	146471444-146472635:1:146628370-146629491	146472143-146472435:1:146632133-146632422	146477538-146478335:1:146631320-146632117	146471344-146473685:1:146633031-146635301	146471588-146471827:1:146638002-146638217	146472538-146472882:1:146637310-146637647	146477950-146478235:1:146636480-146636772	146471840-146474735:1:146638230-146641125	146471446-146472835:1:146642668-146643989	146471496-146472532:1:146645859-146646877	146472595-146475435:1:146646940-146649780	146472292-146475185:1:146649830-146652723	146472039-146474885:1:146652770-146655616	146471439-146472985:1:146656995-146658486	146472138-146472525:1:146660783-146661167	146473038-146473276:1:146658539-146658777	146471389-146474035:1:146661731-146664306	146474039-146476935:1:146664330-146667226	146472189-146475085:1:146667230-146670126	146471439-146473185:1:146671295-146672986	146472144-146472535:1:146675092-146675481	146477543-146478335:1:146674280-146675072	146471395-146474235:1:146676041-146678810	146471493-146472385:1:146680851-146681722	146472546-146472835:1:146680267-146680549	146472393-146475285:1:146681730-146684622	146471391-146473385:1:146685571-146687494	146472538-146472883:1:146689779-146690117	146477951-146478235:1:146688950-146689241
1	146478328	146484957	NBPF14	NM_015383	6629	43	43	0	1	1	1	146478381-146480419:1:16763967-16766008	146483088-146484878:1:16767114-16768907	146478431-146479528:1:21624621-21625716	146478386-146484878:1:144746484-144752971	146479060-146480228:1:145049983-145051175	146482682-146483923:1:145052079-145053317	146478386-146484878:1:146043532-146050019	146478889-146483978:1:146472611-146477702	146478431-146479726:1:146619487-146620777	146479231-146479368:1:146621870-146622007	146478385-146480778:1:146624210-146626593	146478391-146478928:1:146628970-146629507	146480682-146481070:1:146628058-146628447	146478991-146481828:1:146629573-146632407	146478987-146479978:1:146634323-146635317	146481837-146483028:1:146632430-146633621	146479981-146482820:1:146635338-146638177	146478387-146480978:1:146638500-146641091	146478383-146479128:1:146643265-146644005	146478432-146478828:1:146646500-146646896	146479231-146479368:1:146645700-146645837	146478886-146481728:1:146646991-146649812	146478589-146481428:1:146649860-146652689	146478386-146481128:1:146652850-146655582	146478386-146479278:1:146657610-146658502	146479336-146482178:1:146658560-146661402	146478386-146480328:1:146662385-146664322	146482182-146482728:1:146661430-146661976	146479232-146479428:1:146664820-146665016	146478486-146481328:1:146667260-146670092	146478596-146479478:1:146672115-146673002	146480689-146481078:1:146671010-146671400	146479490-146482378:1:146673046-146675918	146478988-146480528:1:146677283-146678826	146482381-146482675:1:146675933-146676227	146478381-146478627:1:146681441-146681687	146478690-146481528:1:146681755-146684588	146478388-146479678:1:146686225-146687510
1	146487950	146488784	NBPF14	NM_015383	834	4	4	0	1	1	1	146488003-146488700:1:16772027-16772724	146488003-146488700:1:144756109-144756806	146488003-146488700:1:146053151-146053848	146488004-146488700:1:146700623-146701319
1	146488986	146492763	NBPF14	NM_015383	3777	13	13	0	1	1	1	146489040-146492686:1:16773058-16776704	146489539-146492679:1:16779828-16782961	146489539-146492679:1:16786133-16789267	146489698-146490186:1:120183484-120183972	146490940-146492083:1:120185146-120186281	146489043-146492686:1:144757139-144760782	146490041-146490429:1:144764407-144764793	146490540-146490683:1:144764851-144764993	146489043-146492686:1:146054192-146057835	146489502-146492686:1:146060935-146064108	146489039-146492686:1:146701647-146705294	146489539-146492678:1:146708420-146711553	146492440-146492635:1:147370691-147370882
1	146568347	146569228	PPIAL4E	NM_001144032	881	12	3	9	1	1	1	146568414-146569147:1:142558696-142559434	146568400-146569147:1:143074844-143075591	146568455-146569147:1:146421339-146422031	146568501-146569089:5:81341087-81341674	146568802-146569043:7:97921574-97921813	146568601-146569046:9:78354031-78354474	146568468-146569097:10:32517118-32517764	146568424-146569147:10:76518821-76519559	146568504-146569093:10:116439815-116440399	146568901-146569097:12:97508946-97509139	146568459-146569097:14:67958031-67958677	146568802-146569094:16:80067345-80067635
1	146573513	146574215	-	-	702	2	2	0	1	1	1	146573566-146574163:1:143080075-143080672	146573566-146574163:1:146426483-146427080
1	146587783	146588186	-	-	403	2	2	0	1	1	1	146587838-146588133:1:143094766-143095059	146587836-146588130:1:146441189-146441483
1	146616804	146617240	-	-	436	2	2	0	1	1	1	146616857-146617154:1:144743884-144744181	146616857-146617154:1:146040932-146041229
1	146617876	146620876	-	-	3000	37	37	0	1	1	1	146617979-146620821:1:16762506-16765348	146618040-146619426:1:21623229-21624622	146617935-146620826:1:144744959-144747850	146617935-146620826:1:146042007-146044898	146617935-146620826:1:146470609-146473500	146619035-146619275:1:146481153-146481399	146619431-146620826:1:146478382-146479777	146619879-146620175:1:146623028-146623317	146620279-146620418:1:146621868-146622007	146618985-146620826:1:146623750-146625591	146618784-146618972:1:146628286-146628477	146620039-146620826:1:146629560-146630351	146618831-146620826:1:146633137-146635115	146619187-146620826:1:146638250-146639889	146618333-146620176:1:146642176-146644003	146618540-146619876:1:146645550-146646894	146620239-146620826:1:146644074-146644657	146618847-146619576:1:146649050-146649787	146619929-146620823:1:146646959-146647847	146619629-146620816:1:146649840-146651027	146619329-146620823:1:146652733-146654227	146618586-146620326:1:146656777-146658500	146620386-146620826:1:146658560-146659000	146618929-146620823:1:146661895-146663767	146618836-146619476:1:146666567-146667190	146619889-146620176:1:146665987-146666267	146620282-146620476:1:146664820-146665014	146619536-146620826:1:146667250-146668540	146618486-146620526:1:146670976-146673000	146620580-146620826:1:146673066-146673306	146618832-146620826:1:146676097-146678074	146618580-146619676:1:146680607-146681686	146619035-146619268:1:146684238-146684477	146619729-146620817:1:146681739-146682827	146618338-146620726:1:146685134-146687508	146619479-146619866:1:146689382-146689767	146618929-146620821:1:146690437-146692327
1	146620776	146623776	-	-	3000	39	39	0	1	1	1	146621037-146623726:1:16763981-16766671	146620836-146623726:1:144747879-144750769	146621334-146622076:1:145051222-145051962	146620829-146623717:1:146044916-146047804	146620839-146623726:1:146473499-146476386	146620831-146623726:1:146479772-146482667	146620835-146621826:1:146625600-146626591	146622585-146623366:1:146624209-146624997	146621783-146622176:1:146628100-146628493	146620835-146622876:1:146630360-146632401	146620833-146621026:1:146635130-146635323	146622935-146623726:1:146632460-146633251	146621033-146623726:1:146635330-146638023	146620831-146622026:1:146639900-146641095	146622097-146623726:1:146641150-146642787	146620829-146623076:1:146644660-146646907	146620836-146622776:1:146647860-146649800	146620833-146622476:1:146651050-146652693	146620880-146622176:1:146654290-146655586	146622585-146623367:1:146652848-146653637	146621779-146622175:1:146656741-146657137	146620880-146623226:1:146659060-146661406	146620829-146621367:1:146663779-146664317	146623280-146623726:1:146661460-146661906	146621380-146623726:1:146664330-146666676	146620880-146622376:1:146668590-146670086	146622681-146622976:1:146667260-146667556	146622429-146623717:1:146670139-146671427	146620829-146623417:1:146673309-146675897	146620834-146621576:1:146678080-146678822	146623486-146623726:1:146675970-146676210	146621779-146622169:1:146680577-146680967	146622591-146622826:1:146681460-146681702	146620836-146622576:1:146682850-146684590	146622632-146623726:1:146684650-146685744	146620834-146623626:1:146687600-146690392	146620834-146623726:1:146692370-146695262	146620885-146622219:1:147360274-147361614
1	146623676	146626676	-	-	3000	40	40	0	1	1	1	146623779-146626526:1:16763551-16766298	146626138-146626624:1:21626485-21626966	146623780-146626626:1:144746059-144748905	146625330-146626624:1:145050453-145051747	146623780-146626626:1:146043107-146045953	146623732-146624126:1:146477923-146478314	146623739-146626626:1:146471649-146474536	146624737-146626626:1:146478926-146480813	146623733-146625576:1:146618971-146620813	146624238-146624626:1:146622612-146622997	146625633-146626626:1:146620870-146621863	146623735-146624726:1:146628500-146629491	146624638-146624926:1:146627787-146628068	146624785-146626626:1:146629550-146631391	146623735-146625776:1:146633260-146635301	146623733-146623926:1:146638030-146638225	146625837-146626626:1:146635370-146636159	146623931-146626626:1:146638230-146640925	146623737-146624926:1:146642802-146643989	146623784-146624623:1:146646033-146646877	146624987-146626626:1:146644050-146645689	146624686-146626626:1:146646940-146648880	146624383-146626626:1:146649830-146652073	146624130-146626626:1:146652770-146655266	146623780-146625076:1:146657190-146658486	146625129-146626617:1:146658539-146660027	146623780-146626126:1:146661960-146664306	146623729-146624267:1:146666679-146667217	146626184-146626626:1:146664370-146664812	146624280-146626626:1:146667230-146669576	146623780-146625276:1:146671490-146672986	146625329-146626617:1:146673039-146674327	146623736-146626326:1:146676220-146678810	146623734-146624476:1:146680980-146681722	146624629-146624974:1:146680259-146680597	146626379-146626625:1:146678866-146679107	146624484-146626626:1:146681730-146683872	146623732-146625476:1:146685750-146687494
1	146626576	146629576	-	-	3000	47	47	0	1	1	1	146626687-146629326:1:16764861-16767507	146628129-146628273:1:21626913-21627056	146628939-146629526:1:21624555-21625136	146626644-146629376:1:144748899-144751643	146626648-146629376:1:146045947-146048687	146626703-146627276:1:146476059-146476704	146626706-146627468:1:146474567-146475356	146627342-146628076:1:146472099-146472845	146628103-146628876:1:146471179-146472022	146628979-146629518:1:146476783-146477316	146626635-146629476:1:146480812-146483653	146628304-146629526:1:146618760-146619999	146626633-146628476:1:146621870-146623713	146628129-146628267:1:146624990-146625127	146628533-146629526:1:146623770-146624763	146626639-146627626:1:146631400-146632387	146627689-146629526:1:146632450-146634287	146626637-146628676:1:146636170-146638209	146626629-146626772:1:146640934-146641077	146627335-146628123:1:146638493-146639287	146626679-146626918:1:146642528-146642767	146629437-146629576:1:146642110-146642250	146626641-146627526:1:146645700-146646589	146626680-146627476:1:146648940-146649736	146629480-146629576:1:146646970-146647066	146626629-146627224:1:146652082-146652677	146629187-146629526:1:146649870-146650209	146628036-146628526:1:146655131-146655620	146628884-146629526:1:146652760-146653402	146626988-146629526:1:146655630-146658172	146626634-146627976:1:146660050-146661392	146626632-146627076:1:146661600-146662044	146627341-146628118:1:146662368-146663157	146626638-146629026:1:146664820-146667212	146626629-146627171:1:146669575-146670117	146629084-146629526:1:146667270-146667712	146627184-146629526:1:146670130-146672472	146626634-146628176:1:146674350-146675896
1	146629476	146632476	-	-	3000	39	39	0	1	1	1	146631386-146632426:1:16764811-16765853	146630079-146631521:1:21625658-21627096	146629579-146632421:1:144747094-144749936	146629675-146631076:1:145050000-145051438	146629579-146632421:1:146044142-146046984	146629533-146632426:1:146472679-146475572	146629542-146632426:1:146478962-146481849	146629529-146630324:1:146620002-146620797	146630383-146632426:1:146620860-146622903	146629533-146631376:1:146624770-146626613	146631389-146632426:1:146626630-146627667	146629539-146630526:1:146634300-146635287	146631836-146631976:1:146633417-146633550	146630587-146632426:1:146635360-146637199	146629579-146631572:1:146639134-146641117	146629536-146629676:1:146642210-146642350	146631641-146632426:1:146641170-146641963	146629731-146632426:1:146644030-146646725	146629530-146632326:1:146647020-146649816	146629579-146632024:1:146650282-146652717	146629534-146631726:1:146653410-146655602	146631784-146632426:1:146655670-146656312	146629884-146632426:1:146658550-146661082	146629534-146630876:1:146662950-146664292	146631329-146631669:1:146666307-146666647	146630938-146632476:1:146664360-146665902	146629534-146631926:1:146667720-146670112	146629529-146630071:1:146672475-146673017	146631984-146632426:1:146670170-146670612	146630084-146632426:1:146673050-146675382	146629580-146631076:1:146677300-146678796	146631837-146631976:1:146676377-146676509	146631287-146631676:1:146680560-146680950	146631138-146632426:1:146678860-146680148	146629580-146632126:1:146682078-146684616	146629539-146629676:1:146685170-146685307	146632136-146632426:1:146684630-146684920	146630288-146632426:1:146687530-146689668
1	146632376	146635376	-	-	3000	49	49	0	1	1	1	146632430-146633576:1:16765851-16766997	146632533-146634876:1:16762788-16765127	146633729-146634866:1:21624584-21625716	146632429-146633619:1:144749936-144751126	146632584-146635326:1:144745342-144748081	146632429-146633623:1:146046980-146048174	146632584-146635326:1:146042390-146045129	146632431-146633676:1:146477099-146478344	146632595-146634176:1:146470919-146472562	146634529-146634676:1:146474489-146474636	146632638-146632876:1:146478926-146479162	146632433-146633676:1:146481842-146483085	146632652-146635076:1:146618350-146620789	146632429-146633220:1:146622906-146623697	146635129-146635322:1:146620834-146621027	146633283-146635326:1:146623760-146625803	146632439-146634276:1:146627680-146629517	146634289-146635326:1:146629530-146630567	146632437-146633426:1:146637210-146638199	146634533-146634676:1:146636130-146636274	146632439-146632826:1:146638830-146639224	146632829-146633124:1:146640823-146641117	146632433-146634476:1:146641970-146644013	146632510-146633776:1:146645210-146646506	146634539-146635326:1:146644070-146644861	146632652-146633874:1:146648552-146649797	146634230-146635326:1:146646960-146648056	146632441-146632826:1:146649980-146650372	146632829-146633226:1:146651971-146652367	146633634-146635326:1:146652750-146654442	146632434-146634626:1:146656320-146658512	146634684-146635326:1:146658570-146659212	146632784-146635326:1:146661440-146663982	146632434-146633776:1:146665860-146667202	146634529-146634667:1:146664779-146664917	146632486-146632768:1:146667528-146667817	146632829-146633223:1:146669464-146669857	146632434-146634826:1:146670620-146673012
1	146635276	146638276	-	-	3000	38	38	0	1	1	1	146635333-146638226:1:16763981-16766875	146635332-146638226:1:144748079-144750973	146635339-146636776:1:145050932-145052367	146635336-146638226:1:146045127-146048017	146635329-146638222:1:146473693-146476586	146635337-146638226:1:146479982-146482871	146635335-146637976:1:146621040-146623681	146635331-146636126:1:146625800-146626595	146636889-146637276:1:146624220-146624610	146638029-146638224:1:146623734-146623927	146636030-146636476:1:146628050-146628497	146635331-146637176:1:146630560-146632405	146637231-146638226:1:146632460-146633455	146635337-146636326:1:146640110-146641099	146636393-146638226:1:146641150-146642991	146635335-146637376:1:146644870-146646911	146635332-146637076:1:146648060-146649804	146637389-146637626:1:146646970-146647207	146635339-146636776:1:146651260-146652697	146635329-146636473:1:146654443-146655587	146636891-146637276:1:146652860-146653249	146636079-146636471:1:146656745-146657137	146635336-146637526:1:146659220-146661410	146637586-146638226:1:146661470-146662110	146635686-146638226:1:146664340-146666880	146635336-146636676:1:146668750-146670090	146636979-146637273:1:146667262-146667557	146636736-146638226:1:146670150-146671640	146635336-146637726:1:146673520-146675910	146635329-146635867:1:146678279-146678817	146637782-146638226:1:146675970-146676414	146635880-146638226:1:146678830-146681176	146635332-146636876:1:146683050-146684594	146636938-146638226:1:146684660-146685948	146635330-146637926:1:146687800-146690396	146635380-146638226:1:146692620-146695466	146635343-146636476:1:147360437-147361575	146636083-146637971:1:147358111-147360004
1	146638176	146641176	-	-	3000	42	42	0	1	1	1	146638234-146640726:1:16763714-16766203	146639679-146641067:1:21625708-21627096	146638238-146641126:1:144746219-144749107	146639636-146641126:1:145050450-145051945	146638238-146641126:1:146043267-146046155	146638237-146641126:1:146471849-146474738	146639035-146641126:1:146478926-146481015	146638231-146639876:1:146619170-146620815	146638229-146638326:1:146622365-146622456	146638536-146638926:1:146622612-146622999	146639937-146641126:1:146620870-146622059	146638237-146640876:1:146623940-146626579	146638233-146639026:1:146628700-146629493	146640933-146641126:1:146626630-146626823	146639083-146641126:1:146629550-146631593	146638233-146640076:1:146633460-146635303	146640131-146641126:1:146635360-146636355	146638235-146639226:1:146643000-146643991	146640830-146641122:1:146642374-146642667	146638229-146638926:1:146646191-146646882	146639285-146641126:1:146644050-146645891	146638984-146641126:1:146646940-146649082	146638681-146641126:1:146649830-146652275	146638388-146641126:1:146652730-146655468	146638229-146639375:1:146657341-146658487	146639438-146641126:1:146658550-146660238	146638238-146640426:1:146662120-146664308	146640836-146641126:1:146661500-146661790	146640488-146641126:1:146664370-146665008	146638588-146641126:1:146667240-146669778	146638238-146639576:1:146671650-146672988	146639638-146641126:1:146673050-146674538	146638234-146640626:1:146676420-146678812	146638229-146638769:1:146681177-146681717	146638929-146639272:1:146680261-146680597	146640682-146641126:1:146678860-146679304	146638782-146641126:1:146681730-146684074	146638280-146639776:1:146686000-146687496
1	146641076	146644076	-	-	3000	45	45	0	1	1	1	146641137-146643576:1:16765023-16767461	146642429-146642569:1:21626917-21627056	146643237-146644026:1:21624554-21625338	146641134-146643326:1:144749109-144751297	146641988-146644019:1:144745196-144747236	146641136-146643576:1:146046147-146048591	146641988-146644019:1:146042244-146044284	146641158-146643176:1:146476269-146478308	146643279-146643676:1:146475245-146475636	146642018-146644076:1:146470779-146472924	146641129-146643716:1:146481002-146483589	146642629-146642772:1:146618831-146618967	146641179-146642776:1:146622128-146623717	146642831-146644026:1:146623770-146624965	146641135-146643776:1:146626848-146629481	146643829-146644024:1:146629532-146629727	146641985-146644026:1:146632450-146634491	146641133-146642976:1:146636378-146638213	146641635-146642419:1:146638497-146639287	146641133-146641676:1:146645904-146646443	146641134-146641676:1:146649090-146649632	146643738-146644026:1:146646930-146647218	146642154-146643126:1:146651710-146652704	146643485-146644026:1:146649870-146650411	146642332-146642826:1:146655131-146655624	146643182-146644026:1:146652760-146653604	146641284-146644026:1:146655630-146658376	146641129-146642275:1:146660241-146661387	146642334-146644026:1:146661450-146663144	146641184-146643326:1:146665078-146667216	146642840-146643026:1:146669910-146670101	146643382-146644026:1:146667270-146667914	146641387-146641626:1:146671617-146671849	146643729-146644022:1:146670761-146671047	146641136-146642476:1:146674572-146675900	146641644-146642376:1:146676680-146677423	146641134-146643526:1:146679328-146681712	146641129-146641671:1:146684075-146684617
1	146643976	146646976	-	-	3000	52	52	0	1	1	1	146645629-146645971:1:16766296-16766638	146645682-146646926:1:16763221-16764448	146644380-146645826:1:21625656-21627095	146644740-146646526:1:144747951-144749739	146644630-146646272:1:145050686-145052327	146644088-146646526:1:146044339-146046783	146644031-146646526:1:146472879-146475374	146644037-146646526:1:146479162-146481651	146646479-146646925:1:146478413-146478859	146644043-146644626:1:146620210-146620797	146645436-146646926:1:146618427-146619910	146644689-146646526:1:146620862-146622697	146644031-146645676:1:146624970-146626615	146645982-146646926:1:146623736-146624674	146645731-146646476:1:146626674-146627415	146645238-146646926:1:146627780-146629438	146644739-146646526:1:146630432-146632221	146644037-146644826:1:146634500-146635289	146645629-146645970:1:146632876-146633217	146646038-146646926:1:146633316-146634198	146644883-146646526:1:146635350-146636993	146644031-146645876:1:146639272-146641115	146646184-146646926:1:146638236-146638972	146644780-146646976:1:146641628-146643786	146644036-146646626:1:146647232-146649820	146644033-146646326:1:146650422-146652713	146646636-146646926:1:146649830-146650120	146644032-146646026:1:146653610-146655604	146646383-146646926:1:146652770-146653313	146646086-146646426:1:146655670-146656010	146645233-146646926:1:146656420-146658083	146644180-146646526:1:146658532-146660876	146644029-146645169:1:146663147-146664287	146646029-146646920:1:146661961-146662847	146645629-146646025:1:146666301-146666697	146646479-146646869:1:146665550-146665937	146644032-146646226:1:146667920-146670114	146646533-146646926:1:146667230-146667623
1	146646876	146649876	-	-	3000	47	47	0	1	1	1	146646939-146647576:1:16764461-16765098	146649085-146649826:1:16763429-16764155	146647579-146649020:1:21625660-21627096	146646979-146649720:1:144747005-144749746	146647184-146648576:1:145050000-145051439	146646979-146649720:1:146044053-146046794	146646932-146649726:1:146472589-146475383	146646943-146649726:1:146478872-146481660	146649679-146649868:1:146478420-146478609	146646929-146647823:1:146619913-146620807	146647287-146647426:1:146621861-146621998	146646932-146648876:1:146624680-146626624	146649185-146649826:1:146623747-146624381	146648884-146649676:1:146626634-146627422	146648431-146649876:1:146627780-146629195	146647048-146649726:1:146629540-146632228	146646938-146648026:1:146634210-146635298	146649231-146649826:1:146633316-146633905	146648086-146649726:1:146635360-146637000	146646934-146649076:1:146638980-146641122	146649387-146649826:1:146638241-146638679	146646930-146647176:1:146643740-146643986	146647229-146649817:1:146644039-146646627	146646936-146649526:1:146650130-146652720	146646933-146649226:1:146653320-146655613	146649536-146649826:1:146652730-146653020	146649279-146649576:1:146655670-146655967	146648486-146649826:1:146656480-146657790	146647383-146649726:1:146658540-146660883	146646933-146648376:1:146662860-146664303	146648829-146649168:1:146666308-146666647	146649236-146649676:1:146666746-146667180	146646933-146649426:1:146667630-146670123	146649729-146649823:1:146667233-146667327	146646929-146647520:1:146672386-146672977	146646936-146647226:1:146675540-146675834	146647583-146649826:1:146673040-146675283	146646939-146648576:1:146677170-146678807
1	146649776	146652776	-	-	3000	44	44	0	1	1	1	146649832-146651526:1:16764161-16765855	146652288-146652776:1:16763432-16763909	146649932-146652173:1:21624763-21627056	146649836-146652726:1:144746669-144749559	146650377-146651776:1:145050000-145051446	146649836-146652726:1:146043717-146046607	146649835-146652726:1:146472299-146475190	146649829-146652718:1:146478570-146481459	146649839-146651026:1:146619630-146620817	146650088-146650426:1:146623027-146623358	146651085-146652726:1:146620870-146622511	146649835-146652026:1:146624390-146626581	146652388-146652726:1:146623757-146624088	146649831-146650176:1:146629150-146629495	146651940-146652376:1:146628040-146628477	146652087-146652726:1:146626644-146627279	146650241-146652726:1:146629540-146632035	146649831-146651226:1:146633910-146635305	146652429-146652721:1:146633321-146633607	146651289-146652726:1:146635370-146636807	146649829-146652224:1:146638682-146641077	146649833-146650376:1:146643450-146643993	146649832-146650076:1:146646640-146646884	146651137-146652726:1:146644754-146646341	146650129-146652719:1:146646937-146649527	146649836-146652426:1:146653030-146655620	146649829-146650523:1:146657793-146658487	146651935-146652376:1:146656680-146657122	146652436-146652726:1:146655638-146655924	146650586-146652726:1:146658550-146660690	146649836-146651576:1:146662570-146664310	146651636-146652726:1:146664370-146665460	146649836-146652576:1:146667340-146670080	146649836-146650726:1:146672100-146672990	146650079-146650372:1:146675501-146675787	146650786-146652726:1:146673050-146674990	146649832-146651776:1:146676870-146678814	146652429-146652722:1:146676280-146676567
1	146652676	146655676	-	-	3000	43	43	0	1	1	1	146652738-146654876:1:16763871-16766009	146652834-146654026:1:21624575-21625761	146652739-146655626:1:144746379-144749266	146654834-146655376:1:145051312-145051853	146652739-146655626:1:146043427-146046314	146652738-146655626:1:146472009-146474897	146652834-146655626:1:146478382-146481174	146652732-146654226:1:146619330-146620824	146653281-146653576:1:146623027-146623315	146653679-146653821:1:146621865-146622007	146652729-146655225:1:146624091-146626587	146652734-146653376:1:146628860-146629502	146655284-146655676:1:146626644-146627032	146653444-146655626:1:146629550-146631742	146653287-146653576:1:146632557-146632839	146652732-146654426:1:146633622-146635314	146652879-146653268:1:146636910-146637297	146654482-146655626:1:146635370-146636514	146652780-146655426:1:146638440-146641086	146652736-146653576:1:146643160-146644000	146652735-146653276:1:146646350-146646891	146653679-146653821:1:146645695-146645837	146652732-146652976:1:146649540-146649784	146653335-146655626:1:146646950-146649241	146653029-146655619:1:146649837-146652427	146652739-146653726:1:146657510-146658497	146655187-146655576:1:146656740-146657129	146653789-146655626:1:146658560-146660397	146652739-146654776:1:146662280-146664317	146652729-146652866:1:146667040-146667177	146653685-146653876:1:146664820-146665011	146652929-146655616:1:146667240-146669927	146652739-146653926:1:146671810-146672997	146653989-146655626:1:146673060-146674697	146652735-146654976:1:146676580-146678821	146652733-146653076:1:146681340-146681683	146655231-146655576:1:146680620-146680965	146653129-146655620:1:146681736-146684227
1	146655576	146658576	-	-	3000	42	42	0	1	1	1	146655679-146657622:1:16765215-16767158	146655637-146657876:1:144749260-144751498	146655631-146657676:1:146046301-146048342	146656429-146658516:1:146042355-146044434	146655636-146657526:1:146476421-146478309	146656505-146657876:1:146470939-146472377	146658079-146658376:1:146475699-146475996	146655638-146658026:1:146481162-146483550	146658237-146658526:1:146479018-146479304	146656647-146658526:1:146618460-146620354	146655638-146657126:1:146622230-146623718	146655985-146656775:1:146624200-146624997	146655634-146658126:1:146626994-146629482	146655634-146656276:1:146631754-146632392	146658184-146658576:1:146629540-146629932	146655729-146655868:1:146633425-146633557	146655632-146657326:1:146636524-146638214	146657380-146658526:1:146638270-146639416	146655638-146658326:1:146641290-146643978	146657141-146658076:1:146645980-146646921	146656687-146657726:1:146648751-146649789	146658085-146658576:1:146646930-146647421	146655640-146655876:1:146652440-146652680	146656185-146656766:1:146649840-146650427	146655986-146656376:1:146652840-146653237	146655639-146656626:1:146660410-146661397	146656689-146658526:1:146661460-146663297	146655729-146655873:1:146666850-146666987	146655637-146655776:1:146669934-146670077	146657689-146658526:1:146667230-146668067	146655829-146658526:1:146670130-146672827	146655635-146656826:1:146674713-146675901	146655729-146655869:1:146676384-146676517	146655637-146657870:1:146679470-146681707	146655631-146655976:1:146684244-146684585	146657933-146658526:1:146681770-146682363	146656029-146658518:1:146684638-146687127	146655633-146657026:1:146688994-146690383
1	146658476	146661476	-	-	3000	46	46	0	1	1	1	146659437-146661426:1:16764201-16766192	146658779-146660168:1:21625699-21627086	146660479-146661171:1:21624309-21624996	146658579-146661422:1:144747445-144750286	146658733-146660626:1:145050451-145052334	146658533-146661426:1:146044447-146047340	146658558-146661426:1:146473019-146475907	146658596-146661426:1:146479342-146482188	146658532-146658976:1:146620360-146620804	146661229-146661416:1:146619911-146620097	146659038-146661426:1:146620860-146623249	146658540-146660026:1:146625120-146626612	146660782-146661416:1:146624230-146624867	146660084-146661426:1:146626670-146628012	146658534-146661026:1:146629890-146632382	146658532-146659176:1:146634652-146635294	146659232-146661426:1:146635350-146637544	146658580-146660226:1:146639470-146641116	146660779-146661417:1:146638534-146639167	146659937-146660326:1:146642370-146642760	146660287-146661425:1:146641161-146642307	146658536-146661226:1:146644190-146646878	146658535-146660976:1:146647380-146649821	146661279-146661419:1:146646977-146647117	146658843-146659076:1:146652420-146652657	146658539-146660376:1:146653770-146655607	146660782-146661417:1:146652869-146653507	146660439-146661426:1:146655670-146656657	146658539-146659526:1:146663310-146664297	146660749-146661426:1:146662360-146663050	146659589-146661426:1:146664360-146666197	146658549-146660576:1:146668070-146670107	146660830-146661426:1:146667230-146667826	146658529-146658676:1:146672830-146672977	146659929-146660324:1:146671012-146671407	146660639-146661426:1:146670170-146670957	146658729-146661426:1:146673030-146675727	146658541-146659726:1:146677600-146678793
1	146661376	146664376	-	-	3000	46	46	0	1	1	1	146661435-146662026:1:16766201-16766792	146661442-146664326:1:16763031-16765922	146662334-146662926:1:21624530-21625121	146663479-146664322:1:21625648-21626476	146661437-146662026:1:144750289-144750878	146661489-146664326:1:144745592-144748426	146663535-146664326:1:145050470-145051262	146661431-146662126:1:146047327-146048022	146661479-146664326:1:146042630-146045474	146661436-146662326:1:146477449-146478339	146661549-146662475:1:146471210-146472206	146662389-146664326:1:146478392-146480334	146661549-146663726:1:146618590-146620784	146661438-146661876:1:146623260-146623698	146663788-146664326:1:146620840-146621378	146661938-146664326:1:146623760-146626148	146661434-146662926:1:146628020-146629512	146661529-146662323:1:146631323-146632117	146662984-146664326:1:146629570-146630912	146661434-146663976:1:146632780-146635322	146661432-146662076:1:146637550-146638194	146661942-146662226:1:146636480-146636771	146662130-146664326:1:146638250-146640446	146661436-146663126:1:146642322-146644010	146661480-146661876:1:146645581-146645976	146663186-146664326:1:146644070-146645210	146662885-146664326:1:146646960-146648401	146662582-146664326:1:146649850-146651594	146662289-146664326:1:146652750-146654787	146661439-146663276:1:146656670-146658507	146663339-146664326:1:146658570-146659557	146661439-146662426:1:146666210-146667197	146662379-146662776:1:146665527-146665917	146662489-146664326:1:146667260-146669097	146661439-146663476:1:146670970-146673007	146661429-146661572:1:146675734-146675877	146661531-146662326:1:146674280-146675075	146663539-146664326:1:146673070-146673857
1	146664276	146667276	-	-	3000	40	40	0	1	1	1	146664684-146665076:1:16766231-16766624	146666299-146667226:1:16763111-16764052	146664335-146667226:1:144748429-144751320	146664789-146665076:1:146047467-146047754	146666329-146667226:1:146042709-146043604	146664338-146667226:1:146474049-146476937	146664380-146667226:1:146480372-146483218	146666446-146667219:1:146618717-146619507	146664680-146665073:1:146623283-146623677	146664334-146664776:1:146626150-146626592	146665546-146666476:1:146624210-146625151	146664834-146667226:1:146626654-146629042	146664334-146665826:1:146630910-146632402	146664683-146665126:1:146632810-146633254	146665541-146666518:1:146633728-146634717	146664332-146666876:1:146635680-146638224	146664380-146664976:1:146640500-146641096	146665283-146665476:1:146642977-146643164	146665542-146666276:1:146643280-146644018	146664338-146666026:1:146645220-146646908	146664335-146665726:1:146648410-146649801	146664332-146665426:1:146651600-146652694	146664339-146665126:1:146654800-146655587	146665547-146666476:1:146652850-146653790	146665189-146667226:1:146655650-146657687	146664339-146666176:1:146659570-146661407	146666239-146667226:1:146661470-146662457	146664339-146665326:1:146669100-146670087	146665279-146665473:1:146671620-146671807	146664339-146666376:1:146673870-146675907	146664333-146664526:1:146678630-146678823	146664883-146665126:1:146675970-146676213	146665541-146666319:1:146676687-146677477	146664533-146667226:1:146678830-146681523	146664335-146665526:1:146683400-146684591	146665288-146665476:1:146685937-146686119	146664333-146666576:1:146688150-146690393	146664338-146667226:1:146692920-146695813
1	146667176	146670176	-	-	3000	46	46	0	1	1	1	146667229-146669122:1:16764055-16765948	146667239-146670126:1:144746569-144749456	146669134-146669676:1:145051312-145051853	146667239-146670126:1:146043617-146046504	146667229-146667572:1:146476843-146477186	146667238-146670126:1:146472199-146475087	146667234-146670126:1:146478472-146481364	146667232-146668526:1:146619520-146620814	146668538-146670126:1:146620830-146622418	146667238-146669526:1:146624290-146626578	146667234-146667676:1:146629050-146629492	146669584-146670126:1:146626640-146627182	146667734-146670126:1:146629550-146631942	146667234-146668726:1:146633810-146635302	146670029-146670168:1:146633425-146633557	146667231-146667576:1:146636950-146637295	146668782-146670126:1:146635370-146636714	146667280-146669776:1:146638630-146641126	146667236-146667876:1:146643350-146643990	146669796-146670176:1:146641140-146641528	146667235-146667576:1:146646540-146646881	146667938-146670126:1:146644068-146646248	146667229-146667319:1:146649727-146649817	146667629-146670122:1:146646934-146649427	146667332-146670126:1:146649830-146652624	146667229-146669916:1:146652920-146655607	146667239-146668026:1:146657700-146658487	146669487-146669876:1:146656740-146657129	146669933-146670116:1:146655630-146655817	146668079-146670126:1:146658560-146660597	146667239-146669076:1:146662470-146664307	146669089-146670126:1:146664330-146665367	146667239-146668226:1:146672000-146672987	146667579-146667875:1:146675498-146675787	146668289-146670126:1:146673060-146674897	146667235-146669276:1:146676770-146678811	146670029-146670169:1:146676384-146676517	146667233-146667426:1:146681530-146681723
1	146670076	146673076	-	-	3000	39	39	0	1	1	1	146670179-146671872:1:16765415-16767108	146670137-146671876:1:144749459-144751198	146670789-146673026:1:144745365-144747596	146670131-146671926:1:146046497-146048292	146670779-146673026:1:146042405-146044644	146670136-146671826:1:146476619-146478309	146670853-146672176:1:146470989-146472377	146672379-146672676:1:146475699-146475996	146670129-146672225:1:146481353-146483449	146672537-146673026:1:146479018-146479504	146670947-146673026:1:146618460-146620554	146670138-146671426:1:146622430-146623718	146670285-146670675:1:146624200-146624597	146670134-146672426:1:146627190-146629482	146670134-146670576:1:146631950-146632392	146672484-146673026:1:146629540-146630082	146670132-146671626:1:146636720-146638214	146671680-146673026:1:146638270-146639616	146670138-146672626:1:146641490-146643978	146671441-146672376:1:146645980-146646921	146672686-146673076:1:146644040-146644428	146670987-146672026:1:146648751-146649789	146672385-146673026:1:146646930-146647571	146670485-146671066:1:146649840-146650427	146670286-146670676:1:146652840-146653237	146670139-146672776:1:146655840-146658477	146670129-146670926:1:146660600-146661397	146672829-146673026:1:146658530-146658727	146670989-146673026:1:146661460-146663497	146671989-146673026:1:146667230-146668267	146670135-146671126:1:146674910-146675901	146670133-146672176:1:146679670-146681713	146670129-146670268:1:146684438-146684577	146672233-146673026:1:146681770-146682563	146670329-146673018:1:146684638-146687327	146670133-146671326:1:146689190-146690383	146670129-146672168:1:146693948-146695987	146671383-146673026:1:146690440-146692083
1	146672976	146675976	-	-	3000	45	45	0	1	1	1	146673748-146675926:1:16764201-16766388	146673079-146674468:1:21625699-21627086	146674729-146675375:1:21624253-21624896	146673079-146675922:1:144747643-144750486	146673033-146674926:1:145050451-145052334	146673029-146675922:1:146044643-146047534	146673058-146675926:1:146473219-146476107	146673080-146675926:1:146479542-146482388	146675532-146675820:1:146619906-146620197	146673338-146675926:1:146620860-146623449	146673040-146674326:1:146625320-146626612	146675082-146675920:1:146624226-146625067	146674384-146675926:1:146626670-146628212	146673044-146675376:1:146630080-146632422	146675629-146675772:1:146629534-146629677	146673032-146673476:1:146634852-146635294	146675388-146675926:1:146632430-146632968	146673532-146675926:1:146635350-146637744	146673080-146674526:1:146639670-146641116	146674237-146674626:1:146642370-146642760	146675532-146675774:1:146643732-146643977	146673036-146675526:1:146644390-146646878	146673035-146675276:1:146647580-146649821	146675579-146675823:1:146646973-146647217	146673143-146673376:1:146652420-146652657	146673039-146674676:1:146653970-146655607	146675082-146675921:1:146652865-146653707	146674733-146675926:1:146655660-146656853	146673039-146675676:1:146658740-146661377	146673029-146673826:1:146663500-146664297	146675733-146675926:1:146661430-146661623	146673889-146675926:1:146664360-146666397	146673049-146674876:1:146668270-146670107	146675134-146675826:1:146667230-146667922	146674229-146674624:1:146671012-146671407	146675532-146675817:1:146672379-146672667	146673041-146674026:1:146677800-146678793	146674083-146675926:1:146678850-146680693
1	146675876	146678876	-	-	3000	49	49	0	1	1	1	146675929-146676176:1:16766391-16766638	146675948-146678826:1:16763231-16766118	146676638-146677176:1:21624530-21625067	146675930-146676176:1:144748939-144749184	146675933-146678826:1:144745731-144748622	146677831-146678826:1:145050470-145051466	146675935-146676176:1:146045987-146046228	146675933-146678826:1:146042779-146045670	146675980-146676626:1:146477689-146478335	146676003-146676776:1:146471359-146472203	146676693-146678826:1:146478392-146480530	146675953-146678026:1:146618690-146620780	146675929-146676169:1:146623447-146623687	146676688-146677119:1:146622568-146623007	146678084-146678826:1:146620840-146621582	146676232-146678826:1:146623750-146626344	146675938-146677226:1:146628220-146629508	146677129-146677418:1:146627795-146628077	146675930-146676626:1:146631420-146632116	146677288-146678826:1:146629570-146631108	146675929-146678275:1:146632971-146635317	146675936-146676376:1:146637750-146638190	146676246-146676526:1:146636480-146636767	146678288-146678826:1:146635340-146635878	146676434-146678826:1:146638250-146640642	146675980-146677426:1:146642562-146644006	146675934-146677126:1:146645730-146646922	146677480-146678826:1:146644060-146645406	146675929-146676818:1:146648918-146649807	146677189-146678826:1:146646960-146648597	146676886-146678826:1:146649850-146651790	146676583-146678826:1:146652740-146654983	146675933-146677576:1:146656860-146658503	146677635-146678826:1:146658578-146659761	146675933-146678626:1:146661630-146664323	146675933-146676726:1:146666400-146667193	146676682-146677126:1:146665526-146665963	146678629-146678822:1:146664334-146664527
1	146678776	146681776	-	-	3000	44	44	0	1	1	1	146679039-146679376:1:16766291-16766628	146680595-146681726:1:16763111-16764256	146678831-146681726:1:144748629-144751524	146679085-146679376:1:146047467-146047758	146680687-146681726:1:146042767-146043808	146678907-146679576:1:146475779-146476523	146680579-146680923:1:146474442-146474786	146680655-146681176:1:146471249-146471841	146681479-146681718:1:146476800-146477036	146678836-146681726:1:146480532-146483422	146680292-146681776:1:146618280-146619768	146678930-146679269:1:146623237-146623577	146678829-146679067:1:146626349-146626587	146679842-146680776:1:146624210-146625155	146679130-146681726:1:146626650-146629246	146678880-146680126:1:146631160-146632406	146679038-146679426:1:146632870-146633258	146678888-146679376:1:146637490-146637981	146680580-146681376:1:146636080-146636876	146681479-146681724:1:146636905-146637147	146678836-146679276:1:146640660-146641100	146681186-146681726:1:146638240-146638780	146679579-146679826:1:146642977-146643217	146678834-146680326:1:146645420-146646912	146678831-146680026:1:146648610-146649805	146678838-146679726:1:146651810-146652698	146681629-146681725:1:146649831-146649927	146679843-146680626:1:146652850-146653644	146680579-146680974:1:146655192-146655587	146679485-146681726:1:146655650-146657891	146678835-146680476:1:146659770-146661411	146680535-146681726:1:146661470-146662661	146678984-146679426:1:146666240-146666683	146678835-146679626:1:146669300-146670091	146681529-146681722:1:146667234-146667427	146679579-146679769:1:146671624-146671807	146678835-146680676:1:146674070-146675911	146679139-146679426:1:146675930-146676217
1	146681676	146684676	-	-	3000	43	43	0	1	1	1	146681731-146682626:1:16764261-16765156	146681830-146683970:1:21624866-21627056	146681735-146684626:1:144746769-144749660	146683438-146684026:1:145051312-145051899	146681735-146684626:1:146043817-146046708	146681734-146684626:1:146472399-146475291	146681785-146684626:1:146478722-146481568	146681738-146682826:1:146619730-146620818	146681887-146682226:1:146623027-146623359	146682882-146684626:1:146620870-146622614	146681734-146683826:1:146624490-146626582	146681729-146681967:1:146629249-146629487	146683737-146684176:1:146628040-146628480	146683886-146684626:1:146626630-146627374	146682046-146684626:1:146629550-146632138	146681780-146683026:1:146634060-146635306	146684329-146684476:1:146633417-146633557	146683086-146684626:1:146635370-146636910	146681736-146684026:1:146638790-146641080	146681732-146682176:1:146643550-146643994	146684098-146684626:1:146641130-146641670	146681729-146681868:1:146646738-146646877	146682934-146684626:1:146644754-146646444	146681929-146684618:1:146646938-146649627	146681738-146684476:1:146649940-146652678	146681735-146684226:1:146653130-146655621	146683732-146684176:1:146656680-146657125	146684279-146684624:1:146655672-146656017	146682383-146684626:1:146658552-146660793	146681735-146683376:1:146662670-146664311	146683433-146684626:1:146664370-146665563	146681735-146684376:1:146667440-146670081	146681735-146682526:1:146672200-146672991	146684437-146684626:1:146670130-146670319	146681879-146682171:1:146675502-146675787	146682583-146684626:1:146673052-146675093	146681731-146683576:1:146676970-146678815	146684330-146684476:1:146676377-146676516
1	146684576	146687576	-	-	3000	53	53	0	1	1	1	146684633-146686176:1:16765561-16767104	146685032-146687370:1:16762792-16765128	146686780-146687320:1:21625136-21625676	146684635-146686176:1:144749649-144751190	146685087-146687526:1:144745357-144747788	146684639-146686176:1:146046697-146048234	146685087-146687526:1:146042405-146044836	146684634-146686126:1:146476809-146478301	146685098-146686576:1:146470929-146472469	146686687-146686976:1:146475699-146475988	146687029-146687169:1:146474496-146474636	146685131-146685376:1:146478926-146479169	146685330-146685726:1:146480703-146481098	146685145-146687526:1:146618350-146620746	146684636-146685726:1:146622620-146623710	146684638-146685576:1:146624250-146625190	146684632-146686776:1:146627380-146629524	146684632-146684876:1:146632140-146632384	146686782-146687526:1:146629530-146630274	146684929-146687519:1:146632437-146635027	146684680-146685926:1:146636960-146638206	146687029-146687173:1:146636133-146636277	146685329-146685617:1:146640830-146641117	146685988-146687526:1:146638270-146639808	146684629-146686973:1:146641673-146644017	146684964-146686176:1:146645170-146646413	146685737-146686367:1:146649159-146649797	146686733-146687526:1:146646970-146647763	146685329-146685719:1:146651978-146652367	146686430-146687526:1:146649860-146650956	146684639-146685376:1:146652890-146653629	146687029-146687170:1:146655246-146655387	146687335-146687526:1:146653993-146654171	146684637-146687126:1:146656030-146658519	146685289-146685726:1:146659901-146660337	146687137-146687526:1:146658530-146658919	146685287-146687526:1:146661450-146663689	146684637-146686276:1:146665570-146667209
1	146687476	146690476	-	-	3000	37	37	0	1	1	1	146688138-146690426:1:16764311-16766606	146688139-146688775:1:21626485-21627116	146687531-146690426:1:144747809-144750704	146687579-146689275:1:145050703-145052397	146687535-146690426:1:146044857-146047748	146687529-146690421:1:146473424-146476316	146687536-146690426:1:146479712-146482602	146687634-146690426:1:146620870-146623662	146687530-146688626:1:146625530-146626626	146688630-146690426:1:146626630-146628426	146687580-146689626:1:146630340-146632386	146689348-146690326:1:146633720-146634709	146687838-146690426:1:146635370-146637958	146687536-146688776:1:146639840-146641080	146689335-146690124:1:146638492-146639287	146688529-146688919:1:146642377-146642767	146687536-146689826:1:146644600-146646892	146687531-146689526:1:146647790-146649785	146687538-146689226:1:146650990-146652678	146687529-146688972:1:146654174-146655617	146688989-146690426:1:146655630-146657071	146687535-146689976:1:146658950-146661391	146687535-146688126:1:146663720-146664311	146688533-146688926:1:146661500-146661893	146689341-146690119:1:146662367-146663157	146688185-146690426:1:146664370-146666611	146687535-146689176:1:146668480-146670121	146689185-146690426:1:146670130-146671371	146687535-146690176:1:146673250-146675891	146687529-146688316:1:146678010-146678797	146689349-146690076:1:146676680-146677418	146688389-146690426:1:146678870-146680907	146687531-146689376:1:146682780-146684625	146688529-146688922:1:146685334-146685727	146687539-146690426:1:146692310-146695197	146687539-146689026:1:147360181-147361664	146688881-146690421:1:147358442-147359984
1	146690376	146697579	-	-	7203	41	41	0	1	1	1	146690450-146693276:1:16763441-16766286	146693329-146693676:1:16766291-16766638	146696379-146697520:1:16767799-16768928	146690929-146691767:1:21624541-21625376	146692085-146693526:1:21625652-21627090	146690435-146697476:1:144745951-144752990	146692331-146693976:1:145050682-145052326	146696379-146696574:1:145053164-145053347	146690435-146697476:1:146042999-146050038	146690455-146696376:1:146471579-146477521	146691235-146697476:1:146478662-146484898	146690459-146692326:1:146618910-146620798	146692384-146695226:1:146620850-146623692	146690534-146693376:1:146623770-146626612	146690430-146691526:1:146628430-146629526	146694984-146695226:1:146626670-146626912	146691530-146694426:1:146629530-146632426	146690480-146692526:1:146633240-146635286	146693329-146693675:1:146632871-146633217	146690534-146690818:1:146636488-146636777	146690979-146691725:1:146636888-146637627	146690736-146693576:1:146638270-146641110	146690432-146691726:1:146642732-146644024	146690456-146691426:1:146645920-146646915	146690463-146691126:1:146649120-146649808	146690460-146690826:1:146652310-146652701	146694587-146694826:1:146650139-146650369	146690885-146693726:1:146652760-146655601	146690429-146691872:1:146657074-146658517	146691885-146694776:1:146658530-146661421	146690435-146692876:1:146661850-146664291	146690435-146691026:1:146666620-146667211	146691085-146693926:1:146667270-146670111	146690435-146692076:1:146671380-146673021	146692085-146694976:1:146673030-146675921	146690431-146693076:1:146676150-146678795	146690429-146691216:1:146680910-146681697	146694829-146695170:1:146678996-146679337
1	146700569	146701402	-	-	833	4	4	0	1	1	1	146700622-146701318:1:16772028-16772724	146700622-146701318:1:144756110-144756806	146700622-146701318:1:146053152-146053848	146700622-146701318:1:146488005-146488701
1	146701593	146705809	-	-	4216	12	12	0	1	1	1	146701647-146705743:1:16773058-16777154	146702099-146705743:1:16779800-16783429	146702100-146705293:1:16786091-16789273	146702306-146702793:1:120183484-120183971	146703597-146703990:1:120185188-120185581	146701650-146705743:1:144757139-144761232	146703147-146703541:1:144764849-144765243	146701650-146705743:1:146054192-146058285	146702108-146705743:1:146060933-146064559	146701646-146705293:1:146489040-146492687	146702098-146705735:1:146708392-146712013	146705047-146705691:1:147370692-147371332
1	146706297	146707495	-	-	1198	8	8	0	1	1	1	146706350-146707442:1:16777758-16778850	146706350-146707441:1:16784054-16785145	146706350-146707242:1:16790412-16791304	146706350-146707441:1:144761838-144762929	146706350-146707291:1:144768132-144769073	146706350-146707441:1:146058891-146059982	146706350-146707291:1:146065236-146066177	146706350-146707241:1:146712695-146713586
1	146708312	146712142	-	-	3830	14	14	0	1	1	1	146708438-146712012:1:16773550-16777144	146708369-146712012:1:16779784-16783421	146708366-146711562:1:16786080-16789276	146711966-146712062:1:16789685-16789780	146709719-146710957:1:120185029-120186271	146711424-146711962:1:120186740-120187278	146708393-146712012:1:144757581-144761221	146708365-146712012:1:144763856-144767503	146708393-146712012:1:146054634-146058274	146708365-146712062:1:146060909-146064606	146708390-146711562:1:146489492-146492680	146708389-146712012:1:146702099-146705737	146708516-146709805:1:147367884-147369174	146710166-146710455:1:147369526-147369812
1	146712635	146714089	-	-	1454	9	9	0	1	1	1	146712689-146713585:1:16777753-16778649	146712688-146713585:1:16784048-16784945	146712689-146713935:1:16790407-16791653	146712688-146713535:1:144761832-144762679	146712688-146713985:1:144768126-144769423	146712688-146713585:1:146058885-146059782	146712688-146713985:1:146065230-146066527	146712694-146713635:1:146706351-146707292	146713138-146713485:1:147372457-147372801
1	146720772	146721398	-	-	626	1	1	0	1	1	1	146720832-146721322:1:16803856-16804346
1	146784572	146785019	-	-	447	1	1	0	1	1	1	146784627-146784964:1:143269746-143270084
1	146815588	146816266	-	-	678	2	2	0	1	1	1	146815642-146816188:1:143301003-143301549	146815692-146816086:1:143540686-143541081
1	146825653	146826273	NBPF15	NM_001170755	620	1	1	0	1	1	1	146825706-146826203:1:143308108-143308605
1	146826391	146826661	NBPF15	NM_001170755	270	2	2	0	1	1	1	146826444-146826541:1:21642967-21643064	146826444-146826591:1:143308843-143308990
1	146840961	146841949	NBPF15	NM_001170755	988	1	1	0	1	1	1	146841014-146841861:1:147003051-147003898
1	146843678	146845096	NBPF15	NM_001170755	1418	6	6	0	1	1	1	146844144-146845028:1:142858068-142858959	146843737-146845027:1:143325947-143327243	146844142-146845028:1:143332702-143333594	146843736-146845028:1:144004225-144005518	146844142-146845028:1:144010985-144011877	146843737-146845028:1:147005818-147007115
1	146845606	146849852	NBPF15	NM_001170755	4246	7	7	0	1	1	1	146845868-146847706:1:21669354-21671192	146845710-146849756:1:142859628-142863674	146845713-146849298:1:143327991-143331573	146845659-146849799:1:143524529-143528669	146846365-146846506:1:144006917-144007057	146845659-146849800:1:144012507-144016648	146845659-146849756:1:147007744-147011841
1	146850017	146850837	NBPF15	NM_001170755	820	4	4	0	1	1	1	146850071-146850767:1:142863992-142864688	146850070-146850767:1:143528945-143529642	146850070-146850767:1:144016923-144017620	146850070-146850767:1:147012158-147012855
1	146853994	146862095	NBPF15	NM_001170755	8101	65	65	0	1	1	1	146854751-146856094:1:21677565-21678906	146857598-146860440:1:21678913-21681747	146860647-146860990:1:21681856-21682197	146861507-146861994:1:21682726-21683197	146854047-146856894:1:142867965-142870812	146857547-146859784:1:142871504-142873732	146860399-146860594:1:142871165-142871360	146856097-146857942:1:142874799-142876642	146856152-146858994:1:142879585-142882427	146858354-146858694:1:142884989-142885327	146859051-146861544:1:142882497-142884988	146856101-146856594:1:142887468-142887958	146856809-146857194:1:142886565-142886954	146856097-146856535:1:142890647-142891082	146857747-146857894:1:142889155-142889302	146858198-146861044:1:142891205-142894051	146856306-146859144:1:142894075-142896913	146856097-146857289:1:142898632-142899822	146856099-146856537:1:142900182-142900622	146855756-146858344:1:142903050-142905623	146856251-146857190:1:142906659-142907602	146857610-146858044:1:142908115-142908553	146856098-146856589:1:142909690-142910182	146859648-146859884:1:142908565-142908802	146857207-146859094:1:142912469-142914332	146856057-146857244:1:142916063-142917242	146856106-146856594:1:142917655-142918144	146856102-146856594:1:142920838-142921327	146856097-146856584:1:142924018-142924502	146857204-146859294:1:142926790-142928855	146856106-146856544:1:142931965-142932405	146859607-146859894:1:142930785-142931072	146854047-146862044:1:143532914-143540911	146854047-146856894:1:144020893-144023740	146857547-146859793:1:144024437-144026660	146856106-146856444:1:144029233-144029571	146859847-146861493:1:144026694-144028340	146858006-146860894:1:144029593-144032481
1	146862817	146863083	NBPF15	NM_001170755	266	4	4	0	1	1	1	146862870-146863014:1:143541748-143541892	146862872-146863017:1:144081647-144081792	146862870-146863016:1:144934350-144934496	146862870-146863017:1:147024915-147025062
1	146891855	146892164	-	-	309	2	2	0	1	1	1	146891908-146892105:1:147053938-147054135	146891912-146892105:1:147800399-147800592
1	146893921	146894655	-	-	734	3	2	1	1	1	1	146893974-146894571:1:147056004-147056601	146893974-146894571:1:147802455-147803052	146893976-146894567:5:49947561-49948152
1	146910732	146911495	PPIAL4E	NM_001144032	763	7	2	5	1	1	1	146910785-146911432:1:147072790-147073437	146910837-146911432:1:147819830-147820425	146911293-146911432:2:129970926-129971059	146910808-146911432:5:65903727-65904364	146910886-146911424:6:25084871-25085408	146911287-146911432:20:35592442-35592584	146910895-146911432:21:19152156-19152691
1	146912628	146912984	-	-	356	3	2	1	1	1	1	146912681-146912928:1:147074686-147074933	146912681-146912928:1:147821813-147822060	146912682-146912924:5:49966814-49967055
1	146917231	146917568	-	-	337	2	2	0	1	1	1	146917284-146917481:1:147079289-147079486	146917284-146917481:1:147826401-147826598
1	146918896	146919613	-	-	717	2	1	1	1	1	1	146918953-146919546:1:147080954-147081551	146918953-146919543:5:49973080-49973672
1	146927926	146929005	-	-	1079	14	1	13	1	1	1	146927980-146928673:1:147089891-147090583	146927985-146928926:2:91610409-91611347	146927993-146928926:2:132527801-132528737	146927987-146928876:7:53171890-53172780	146927990-146928926:7:61068801-61069733	146927979-146928921:7:61407030-61407972	146928786-146928926:7:64690889-64691029	146927979-146928719:9:69092369-69093109	146927979-146928919:9:69457371-69458311	146927979-146928719:9:69658291-69659031	146928683-146928926:10:41942862-41943103	146927980-146928676:16:32699298-32699994	146927988-146928926:16:32746986-32747925	146927989-146928926:16:45034005-45034944
1	146929150	146929962	-	-	812	12	1	11	1	1	1	146929205-146929900:1:147091117-147091812	146929209-146929900:2:91611638-91612329	146929613-146929900:7:53173529-53173814	146929212-146929900:7:61070015-61070704	146929214-146929900:9:69093597-69094288	146929210-146929900:9:69458601-69459293	146929208-146929900:9:69659519-69660213	146929256-146929900:10:41943431-41944078	146929213-146929900:16:32700534-32701221	146929406-146929900:16:32748406-32748891	146929253-146929899:16:45035264-45035910	146929404-146929900:18:15211403-15211893
1	146930349	146930692	-	-	343	7	1	6	1	1	1	146930402-146930599:1:147092315-147092512	146930402-146930594:7:61409449-61409641	146930402-146930640:7:64692512-64692750	146930402-146930597:9:69094788-69094983	146930402-146930595:16:32701717-32701909	146930403-146930592:16:32749399-32749587	146930403-146930640:16:45036414-45036650
1	146930960	146931263	-	-	303	2	1	1	1	1	1	146931013-146931210:1:147092926-147093123	146931013-146931203:7:64693123-64693313
1	146931587	146932432	-	-	845	9	1	8	1	1	1	146931640-146932337:1:147093553-147094250	146931642-146932383:2:132531446-132532184	146931657-146932337:7:61072442-61073129	146931699-146932337:7:61411130-61411762	146931651-146932337:7:64693764-64694451	146931641-146932337:16:32702956-32703652	146931640-146932333:16:32750641-32751334	146931641-146932328:16:45037650-45038336	146931642-146932380:18:15213627-15214362
1	146932929	146934727	-	-	1798	15	1	14	1	1	1	146932982-146934629:1:147094895-147096542	146933182-146934628:2:91615609-91617055	146933249-146934629:2:132533047-132534438	146933187-146934678:7:53177175-53178672	146933182-146934678:7:61073968-61075464	146933182-146934628:7:61412608-61414054	146933200-146934629:7:64695318-64696750	146933136-146934627:9:69097524-69099017	146933132-146934628:9:69462527-69464020	146933135-146934628:9:69663439-69664935	146933184-146934327:10:41947354-41948495	146933182-146934678:16:32704495-32705991	146933182-146934678:16:32752183-32753678	146933190-146934629:16:45039195-45040633	146933384-146934629:18:15215377-15216616
1	146934666	146935105	-	-	439	6	1	5	1	1	1	146934719-146935016:1:147096631-147096928	146934719-146934865:2:91617144-91617290	146934721-146934866:7:61075517-61075660	146934722-146934865:7:61414153-61414296	146934723-146934865:10:41951418-41951556	146934720-146934866:16:32753725-32753872
1	146935455	146935744	-	-	289	3	1	2	1	1	1	146935508-146935655:1:147097419-147097566	146935560-146935655:16:32706879-32706973	146935516-146935655:16:45047564-45047702
1	146935823	146937301	-	-	1478	14	1	13	1	1	1	146935876-146937223:1:147097787-147099134	146935891-146937223:2:132490747-132492084	146936478-146937223:7:53191920-53192664	146936679-146937223:7:61077460-61078002	146935883-146937223:7:61365104-61366445	146935876-146936767:9:69465268-69466159	146935876-146936767:9:69666184-69667075	146935893-146937223:10:41972758-41974095	146935884-146937223:16:32011157-32012500	146935885-146937223:16:32707203-32708541	146935881-146937223:16:32954448-32955791	146936877-146937217:16:33425055-33425394	146935930-146937223:16:45047975-45049269	146936081-146937223:18:15161909-15163046
1	146940626	146941406	-	-	780	3	1	2	1	1	1	146940679-146941326:1:147102591-147103238	146940695-146941326:7:61369626-61370264	146940679-146941326:16:32712331-32712978
1	146941689	146947565	-	-	5876	20	2	18	1	1	1	146941745-146942739:1:147103657-147104651	146944045-146947489:1:147105728-147109173	146942448-146942589:2:132497288-132497428	146942943-146944838:2:132497559-132499453	146945050-146947089:2:132499641-132501678	146942247-146942589:7:53195691-53196029	146943646-146947089:7:53196863-53200304	146942945-146944839:7:57924076-57925957	146945243-146947487:7:57926340-57928582	146941950-146942289:7:61082645-61082977	146942545-146947489:7:61371246-61376175	146943250-146947089:7:64596400-64600236	146941848-146942689:10:41977683-41978524	146946245-146947485:10:41979219-41980456	146941742-146947430:16:32713386-32719074	146941768-146942639:16:33429916-33430801	146943044-146945231:16:33430981-33433168	146942250-146942589:16:45054279-45054617	146942949-146944839:18:15168543-15170429	146945145-146947488:18:15170726-15173064
1	146947727	146947983	-	-	256	2	1	1	1	1	1	146947780-146947927:1:147109465-147109612	146947780-146947918:16:32719386-32719524
1	146949531	146949853	-	-	322	4	1	3	1	1	1	146949584-146949777:1:147111295-147111488	146949593-146949781:7:53202776-53202964	146949636-146949781:7:64602749-64602896	146949593-146949781:16:32721206-32721394
1	146950268	146950690	-	-	422	3	0	3	1	1	1	146950426-146950618:7:53203586-53203776	146950374-146950614:7:64649145-64649367	146950371-146950615:16:32722011-32722232
1	147002997	147003985	-	-	988	1	1	0	1	1	1	147003050-147003897:1:146841015-146841862
1	147005764	147007181	NBPF16	NM_001102663	1417	7	7	0	1	1	1	147006229-147007114:1:142858068-142858960	147005817-147007113:1:143325947-143327243	147006227-147007114:1:143332702-143333595	147006427-147007114:1:143523211-143523896	147005821-147007114:1:144004226-144005519	147006227-147007114:1:144010985-144011878	147005817-147007114:1:146843738-146845029
1	147007690	147011939	NBPF16	NM_001102663	4249	7	7	0	1	1	1	147007958-147009790:1:21669349-21671189	147007794-147011840:1:142859628-142863674	147007761-147011390:1:143327937-143331581	147007743-147011883:1:143524529-143528669	147007776-147011390:1:144006216-144009854	147007743-147011884:1:144012507-144016648	147007743-147011840:1:146845660-146849757
1	147012104	147012924	NBPF16	NM_001102663	820	4	4	0	1	1	1	147012158-147012854:1:142863992-142864688	147012157-147012854:1:143528945-143529642	147012157-147012854:1:144016923-144017620	147012157-147012854:1:146850071-146850768
1	147016038	147024139	NBPF16	NM_001102663	8101	60	60	0	1	1	1	147016795-147018138:1:21677563-21678906	147019692-147022488:1:21678951-21681747	147022741-147023384:1:21681906-21682547	147016091-147018938:1:142867965-142870812	147018999-147021838:1:142870895-142873734	147018143-147019988:1:142874798-142876640	147019208-147019688:1:142879045-142879533	147018200-147021038:1:142879585-142882423	147019205-147020738:1:142883775-142885315	147018150-147018638:1:142887465-142887954	147018196-147019230:1:142885902-142886942	147018147-147018588:1:142890645-142891087	147018497-147019237:1:142889385-142890132	147019795-147019938:1:142889155-142889298	147020246-147023088:1:142891205-142894047	147018344-147021238:1:142894065-142896959	147017650-147019338:1:142898149-142899823	147019398-147022238:1:142899907-142902735	147017694-147020388:1:142902937-142905619	147018195-147019238:1:142906555-142907602	147018594-147021438:1:142908595-142911439	147019145-147021138:1:142912399-142914328	147018095-147019288:1:142916064-142917238	147018143-147018638:1:142917648-142918140	147018151-147018638:1:142920835-142921323	147019145-147021588:1:142923539-142925918	147019192-147021338:1:142926706-142928851	147018141-147018638:1:142931959-142932450	147021651-147021938:1:142930785-142931072	147016091-147024088:1:143532914-143540911	147016091-147018938:1:144020893-144023740	147018991-147021829:1:144023802-144026640	147017803-147020038:1:144027333-144029575	147018849-147019238:1:144031498-144031882	147018248-147021088:1:144032503-144035343	147017999-147019288:1:144036973-144038265	147019344-147022188:1:144038323-144041167	147018149-147018588:1:144043393-144043836
1	147024861	147025127	NBPF16	NM_001102663	266	4	4	0	1	1	1	147024914-147025058:1:143541748-143541892	147024916-147025061:1:144081647-144081792	147024914-147025060:1:144934350-144934496	147024914-147025061:1:146862871-146863018
1	147053884	147054193	-	-	309	2	2	0	1	1	1	147053937-147054134:1:146891909-146892106	147053941-147054134:1:147800399-147800592
1	147055950	147056686	-	-	736	3	2	1	1	1	1	147056003-147056600:1:146893975-146894572	147056003-147056600:1:147802455-147803052	147056005-147056596:5:49947561-49948152
1	147072736	147073500	-	-	764	8	2	6	1	1	1	147072789-147073436:1:146910786-146911433	147072841-147073436:1:147819830-147820425	147073297-147073436:2:129970926-129971059	147072812-147073436:5:65903727-65904364	147072890-147073428:6:25084871-25085408	147073296-147073436:17:25126100-25126234	147073291-147073436:20:35592442-35592584	147072899-147073436:21:19152156-19152691
1	147074632	147074988	-	-	356	3	2	1	1	1	1	147074685-147074932:1:146912682-146912929	147074685-147074932:1:147821813-147822060	147074686-147074928:5:49966814-49967055
1	147079235	147079572	-	-	337	2	2	0	1	1	1	147079288-147079485:1:146917285-146917482	147079288-147079485:1:147826401-147826598
1	147080900	147081617	-	-	717	2	1	1	1	1	1	147080953-147081550:1:146918954-146919547	147080955-147081547:5:49973082-49973672
1	147089832	147090681	-	-	849	12	1	11	1	1	1	147089890-147090632:1:146927981-146928724	147089887-147090623:2:91610396-91611133	147089887-147090625:2:132527787-132528526	147089936-147090623:7:53171928-53172615	147089887-147090630:7:61407028-61407772	147089887-147090629:7:64690081-64690824	147089887-147090628:9:69092367-69093109	147089887-147090628:9:69457369-69458111	147089887-147090628:9:69658289-69659031	147089891-147090582:16:32699299-32699991	147089887-147090632:16:32746974-32747720	147089887-147090632:16:45033994-45034740
1	147091013	147091874	-	-	861	12	1	11	1	1	1	147091124-147091813:1:146929214-146929903	147091120-147091813:2:91611641-91612334	147091170-147091463:2:132529076-132529363	147091081-147091813:7:61408203-61408947	147091068-147091463:7:64691263-64691658	147091074-147091813:9:69093557-69094296	147091075-147091813:9:69458561-69459298	147091277-147091813:9:69659682-69660218	147091676-147091813:10:41943943-41944079	147091079-147091813:16:32700474-32701215	147091086-147091813:16:32748152-32748894	147091067-147091810:16:45035166-45035910
1	147092261	147092604	-	-	343	7	1	6	1	1	1	147092314-147092511:1:146930403-146930600	147092314-147092506:7:61409449-61409641	147092314-147092552:7:64692512-64692750	147092314-147092509:9:69094788-69094983	147092314-147092507:16:32701717-32701909	147092315-147092504:16:32749399-32749587	147092315-147092552:16:45036414-45036650
1	147092872	147093175	-	-	303	2	1	1	1	1	1	147092925-147093122:1:146931014-146931211	147092925-147093115:7:64693123-64693313
1	147093499	147094343	-	-	844	9	1	8	1	1	1	147093552-147094249:1:146931641-146932338	147093554-147094245:2:132531446-132532134	147093569-147094249:7:61072442-61073129	147093611-147094249:7:61411130-61411762	147093563-147094249:7:64693764-64694451	147093553-147094249:16:32702956-32703652	147093552-147094245:16:32750641-32751334	147093553-147094240:16:45037650-45038336	147093554-147094292:18:15213627-15214362
1	147094841	147096638	-	-	1797	15	1	14	1	1	1	147094894-147096541:1:146932983-146934630	147095094-147096539:2:91615610-91617055	147095300-147096541:2:132533199-132534435	147095098-147096589:7:53177175-53178672	147095094-147096589:7:61073969-61075464	147095094-147096539:7:61412609-61414054	147095111-147096541:7:64695318-64696751	147095048-147096538:9:69097526-69099017	147095044-147096539:9:69462529-69464020	147095046-147096539:9:69663440-69664935	147095096-147096238:10:41947355-41948495	147095094-147096589:16:32704496-32705991	147095094-147096589:16:32752184-32753678	147095101-147096541:16:45039195-45040634	147095204-147096541:18:15215285-15216621
1	147096577	147097016	-	-	439	6	1	5	1	1	1	147096630-147096927:1:146934720-146935017	147096630-147096776:2:91617144-91617290	147096632-147096777:7:61075517-61075660	147096633-147096776:7:61414153-61414296	147096634-147096776:10:41951418-41951556	147096631-147096777:16:32753725-32753872
1	147097365	147097654	-	-	289	3	1	2	1	1	1	147097418-147097565:1:146935509-146935656	147097470-147097565:16:32706879-32706973	147097426-147097565:16:45047564-45047702
1	147097733	147099211	-	-	1478	14	1	13	1	1	1	147097786-147099133:1:146935877-146937224	147097801-147099133:2:132490747-132492084	147098388-147099133:7:53191920-53192664	147098589-147099133:7:61077460-61078002	147097793-147099133:7:61365104-61366445	147097786-147098677:9:69465268-69466159	147097786-147098677:9:69666184-69667075	147097803-147099133:10:41972758-41974095	147097794-147099133:16:32011157-32012500	147097795-147099133:16:32707203-32708541	147097791-147099133:16:32954448-32955791	147098787-147099127:16:33425055-33425394	147097840-147099133:16:45047975-45049269	147097991-147099133:18:15161909-15163046
1	147102537	147103317	-	-	780	3	1	2	1	1	1	147102590-147103237:1:146940680-146941327	147102606-147103237:7:61369626-61370264	147102590-147103237:16:32712331-32712978
1	147103603	147109249	-	-	5646	20	2	18	1	1	1	147103656-147104700:1:146941746-146942790	147107566-147109153:1:146945885-146947472	147104266-147106503:2:132497200-132499435	147107561-147108803:2:132500453-132501693	147104157-147108803:7:53195694-53200335	147103727-147106543:7:57923146-57925983	147106658-147109200:7:57926070-57928612	147103767-147104203:7:61082547-61082986	147103666-147109153:7:61370661-61376156	147104564-147108753:7:64596044-64600229	147103758-147104798:10:41977684-41978726	147107563-147109153:10:41978859-41980445	147103914-147104503:16:32017559-32018149	147104060-147109153:16:32714012-32719087	147103708-147103799:16:32960318-32960415	147103914-147104503:16:32960841-32961431	147103715-147106903:16:33429961-33433158	147104157-147105053:16:45054279-45055174	147104361-147106553:18:15168271-15170460	147107462-147109151:18:15171363-15173044
1	147109411	147109708	-	-	297	3	1	2	1	1	1	147109464-147109611:1:146947781-146947928	147109518-147109652:7:61376522-61376660	147109464-147109652:16:32719386-32719574
1	147111237	147111563	-	-	326	4	1	3	1	1	1	147111294-147111487:1:146949585-146949778	147111293-147111487:7:53202766-53202960	147111297-147111487:7:64602699-64602892	147111293-147111487:16:32721196-32721390
1	147111970	147112401	-	-	431	3	1	2	1	1	1	147112094-147112319:1:146950363-146950609	147112031-147112320:7:64649071-64649362	147112077-147112320:16:32721986-32722228
1	147112503	147114155	-	-	1652	7	0	7	1	1	1	147113268-147114053:2:132506080-132506864	147112766-147114103:7:53204217-53205554	147113460-147113652:7:64604842-64605036	147113360-147114051:7:64650399-64651092	147113367-147114103:16:32562403-32563141	147113362-147114053:16:32723266-32723959	147113763-147114103:18:15182285-15182624
1	147114362	147114634	-	-	272	4	0	4	1	1	1	147114419-147114512:7:53205871-53205966	147114419-147114562:16:32563459-32563602	147114419-147114561:16:32724319-32724463	147114419-147114558:18:15182937-15183077
1	147117668	147118727	-	-	1059	8	0	8	1	1	1	147118525-147118617:2:132509837-132509929	147117776-147118611:7:64608377-64609214	147117723-147118618:7:64654122-64655016	147118023-147118616:16:32000620-32001214	147117772-147118666:16:32566769-32567665	147117722-147118611:16:32727053-32727943	147117731-147118618:16:32762045-32762929	147118023-147118616:16:32943873-32944467
1	147118652	147119207	-	-	555	10	0	10	1	1	1	147118708-147119152:2:132510021-132510464	147118707-147119152:7:64609309-64609755	147118707-147119152:7:64655103-64655549	147118710-147119146:10:41962985-41963418	147118764-147119152:16:32001360-32001748	147118765-147119152:16:32567760-32568147	147118707-147119152:16:32728038-32728483	147119010-147119152:16:32763317-32763458	147118764-147119152:16:32944613-32945001	147118710-147119147:18:15185747-15186181
1	147119239	147119508	-	-	269	6	0	6	1	1	1	147119292-147119435:7:64609903-64610046	147119292-147119435:7:64655698-64655841	147119292-147119432:16:32001887-32002027	147119292-147119432:16:32728623-32728763	147119292-147119432:16:32763599-32763739	147119292-147119432:16:32945141-32945281
1	147119654	147120182	-	-	528	2	0	2	1	1	1	147119707-147120100:16:32729043-32729436	147119760-147120104:16:32764034-32764380
1	147122479	147123500	-	-	1021	13	0	13	1	1	1	147122539-147123429:2:91595581-91596467	147123038-147123429:2:132513426-132513813	147122583-147123423:7:53156910-53157748	147122833-147123427:7:57933447-57934040	147122534-147123429:7:64675366-64676257	147122537-147123429:9:69077608-69078497	147122537-147123429:9:69442630-69443515	147122536-147123429:9:69643561-69644446	147122538-147123429:16:32397650-32398538	147122536-147123426:16:32731142-32732030	147122839-147123429:18:15188685-15189272	147123238-147123379:21:9907727-9907865	147122736-147123429:Y:12097635-12098324
1	147123525	147125002	-	-	1477	14	0	14	1	1	1	147123585-147124925:2:91596622-91597962	147124682-147124925:2:132515043-132515287	147123687-147124875:7:53158016-53159204	147123641-147124916:7:57934227-57935515	147123631-147124925:7:64613572-64614866	147123631-147124925:7:64676456-64677750	147123680-147124925:9:69078748-69079992	147123578-147124915:9:69443663-69445000	147123680-147124925:9:69644693-69645937	147123634-147124925:16:32398739-32400030	147123635-147124925:16:32732238-32733528	147123586-147124925:18:15189416-15190752	147123786-147124925:21:9908277-9909410	147123981-147124925:Y:12098872-12099811
1	147125188	147126226	-	-	1038	14	0	14	1	1	1	147125291-147126029:2:91598336-91599072	147125296-147125938:2:132515664-132516303	147125743-147126038:7:53160081-53160375	147125357-147126038:7:57935925-57936621	147125241-147125933:7:64615176-64615868	147125241-147125930:7:64678064-64678753	147125241-147126029:9:69080298-69081086	147125241-147126034:9:69445316-69446109	147125241-147126029:9:69646244-69647032	147125241-147125432:16:32400344-32400535	147125241-147126033:16:32733846-32734638	147125847-147126038:18:15191676-15191864	147125250-147126038:21:9909729-9910515	147125544-147126037:Y:12100432-12100924
1	147188650	147189241	-	-	591	2	0	2	1	1	1	147188713-147189150:2:132281442-132281879	147188910-147189150:12:34159031-34159267
1	147271653	147277342	-	-	5689	8	0	8	0.982456	1	1	147271710-147277250:2:90980618-90986154	147271760-147277253:7:61440629-61446123	147271711-147277253:15:18374660-18380201	147271809-147277253:16:32046219-32051662	147271760-147277253:16:32989401-32994897	147271762-147277203:16:33490489-33495931	147271807-147272949:16:33770906-33772047	147272010-147277248:17:22323950-22329184
1	147277525	147278316	-	-	791	5	0	5	0.982456	1	1	147277679-147278266:2:90986566-90987154	147277628-147278220:7:61446473-61447064	147278085-147278225:15:18381033-18381170	147277636-147278225:16:32052224-32052818	147277636-147278225:16:32995460-32996054
1	147281655	147283115	-	-	1460	6	0	6	0.982456	1	1	147282313-147283055:2:90991200-90991941	147281758-147283048:7:61450319-61451607	147282112-147283055:9:42709701-42710641	147282216-147283055:15:18385169-18386004	147281759-147283054:16:32056677-32057974	147281759-147283054:16:32999596-33000893
1	147283197	147283486	-	-	289	1	0	1	0.982456	1	1	147283253-147283396:16:45026633-45026773
1	147284002	147284227	-	-	225	1	0	1	0.982456	1	1	147284062-147284152:21:13434393-13434483
1	147284180	147285965	-	-	1785	11	0	11	0.982456	1	1	147284233-147285880:2:91011682-91013328	147284233-147285880:2:91339222-91340869	147284292-147285880:7:61471778-61473369	147284233-147285880:9:42711826-42713473	147284443-147285480:13:17984415-17985450	147285034-147285678:15:18387988-18388631	147284236-147285880:16:32059160-32060805	147284236-147285680:16:33002080-33003524	147284235-147285780:16:33737146-33738691	147284738-147285680:17:22292621-22293560	147285138-147285480:21:13435472-13435811
1	147286516	147287354	-	-	838	9	0	9	0.982456	1	1	147286576-147287266:2:91013977-91014668	147286581-147287266:2:91341553-91342241	147286576-147287266:7:61474034-61474725	147286622-147287266:9:42714202-42714847	147286569-147287262:16:32061493-32062186	147286569-147287262:16:33004413-33005106	147286638-147287266:16:33739556-33740186	147287077-147287266:17:22294953-22295138	147286770-147287263:21:13436871-13437363
1	147287436	147287644	-	-	208	1	0	1	0.982456	1	1	147287492-147287586:21:13437592-13437682
1	147287666	147287967	-	-	301	2	0	2	0.982456	1	1	147287722-147287862:17:22295595-22295731	147287820-147287913:21:13437917-13438008
1	147288242	147288585	-	-	343	1	0	1	0.982456	1	1	147288295-147288532:7:61475753-61475991
1	147288976	147289896	-	-	920	6	0	6	0.982456	1	1	147289532-147289826:2:91016937-91017232	147289030-147289819:7:61476490-61477278	147289131-147289822:13:17988874-17989563	147289029-147289820:16:32063955-32064746	147289029-147289820:16:33006871-33007662	147289033-147289826:16:33741950-33742739
1	147289930	147290996	-	-	1066	12	0	12	0.982456	1	1	147290492-147290930:2:91017895-91018334	147290785-147290930:2:91345766-91345912	147290587-147290922:7:61478050-61478388	147290492-147290930:7:64205699-64206137	147289991-147290930:9:42717578-42718516	147289991-147290180:13:17989770-17989959	147290093-147290930:15:18393039-18393875	147290386-147290930:16:32065313-32065858	147290387-147290930:16:33008228-33008772	147290685-147290929:16:33743592-33743836	147290185-147290926:17:22298046-22298784	147290793-147290930:21:13444723-13444858
1	147291995	147293386	-	-	1391	15	0	15	0.982456	1	1	147292050-147293294:2:91019454-91020698	147292059-147293295:2:91347040-91348278	147292050-147293294:7:61479514-61480758	147292050-147293295:7:64207240-64208486	147292050-147293294:9:42719635-42720880	147292052-147293295:13:17995647-17996888	147292052-147293294:15:18394992-18396232	147292058-147293295:16:32019459-32020696	147292058-147293295:16:32066987-32068224	147292058-147293295:16:32962741-32963978	147292058-147293295:16:33009901-33011138	147292051-147293295:16:33744972-33746217	147293057-147293295:16:34031092-34031334	147292051-147293294:17:22299911-22301153	147292054-147293295:21:13445984-13447223
1	147293507	147294661	-	-	1154	13	0	13	0.982456	1	1	147294365-147294604:2:91021783-91022021	147294274-147294607:2:91349256-91349593	147293964-147294599:7:61481422-61482058	147293563-147294599:7:64208747-64209784	147293564-147294603:9:42721149-42722190	147293564-147294600:13:17997164-17998198	147294364-147294607:15:18397300-18397544	147293564-147294604:16:32022235-32023277	147293564-147294604:16:32965521-32966563	147293564-147294601:16:33746488-33747526	147293564-147294601:16:34031643-34032680	147294364-147294605:17:22302224-22302465	147293672-147294557:21:13447596-13448482
1	147296696	147297092	-	-	396	2	0	2	0.982456	1	1	147296801-147296996:2:91351841-91352034	147296757-147297040:9:42724351-42724638
1	147298175	147299506	-	-	1331	5	0	5	0.982456	1	1	147298939-147299425:2:91630400-91630887	147298239-147299425:13:17999782-18000966	147298334-147299425:16:34036560-34037652	147298383-147299425:21:13450252-13451294	147298234-147299421:21:28139107-28140295
1	147356583	147362011	-	-	5428	37	37	0	1	1	1	147357398-147358483:1:16764001-16765089	147359990-147361383:1:21625710-21627082	147357786-147358532:1:144746924-144747656	147358155-147359933:1:144748850-144750637	147357786-147358532:1:146043972-146044704	147358097-147359377:1:146045835-146047124	147361057-147361933:1:146047270-146048156	147358494-147358833:1:146473282-146473619	147358217-147359283:1:146476010-146477147	147358502-147360033:1:146481102-146482639	147358186-147359433:1:146621863-146623106	147357392-147358483:1:146624220-146625315	147358540-147360079:1:146626974-146628517	147358286-147359179:1:146631486-146632377	147358486-147358824:1:146634912-146635247	147359236-147359330:1:146632433-146632527	147359895-147361433:1:146639642-146641108	147358452-147360033:1:146641180-146642767	147359736-147359976:1:146644111-146644347	147357396-147357533:1:146649670-146649811	147358488-147358781:1:146652372-146652667	147357393-147358483:1:146652860-146653954	147358494-147358783:1:146654034-146654319	147358594-147360074:1:146655669-146657157	147358487-147359533:1:146660342-146661386	147358644-147358783:1:146666840-146666979	147358092-147359383:1:146664713-146666005	147358540-147358724:1:146669919-146670107	147359944-147361533:1:146668264-146669849	147358787-147360033:1:146670170-146671416	147358336-147359730:1:146674498-146675887	147358488-147358783:1:146677862-146678155	147357100-147357733:1:146679540-146680180	147358492-147358933:1:146684180-146684624	147358486-147358625:1:146687382-146687517	147358986-147360026:1:146684677-146685717	147358495-147360033:1:146693690-146695234
1	147367693	147369254	-	-	1561	1	1	0	1	1	1	147367948-147368093:1:145055955-145056100
1	147369281	147371427	-	-	2146	11	11	0	1	1	1	147369345-147369831:1:16775118-16775606	147369343-147371331:1:16781394-16783383	147369344-147370931:1:16787700-16789287	147370791-147371181:1:120186740-120187130	147369384-147371329:1:144759251-144761186	147369393-147371331:1:144765462-144767403	147369384-147371329:1:146056304-146058239	147369344-147369881:1:146062529-146063066	147369340-147370931:1:146491102-146492691	147369340-147369881:1:146703709-146704248	147369343-147369881:1:146709986-146710524
1	147372030	147372872	-	-	842	9	9	0	1	1	1	147372133-147372776:1:16777886-16778530	147372184-147372775:1:16784233-16784825	147372133-147372776:1:16790540-16791184	147372089-147372780:1:144761922-144762613	147372133-147372775:1:144768260-144768903	147372089-147372780:1:146058975-146059666	147372133-147372775:1:146065364-146066007	147372134-147372780:1:146706482-146707125	147372133-147372775:1:146712823-146713466
1	147559442	147560400	-	-	958	1	1	0	1	1	1	147559495-147560342:1:147945038-147945885
1	147632146	147632768	-	-	622	1	1	0	1	1	1	147632199-147632696:1:148017123-148017620
1	147800345	147800650	-	-	305	2	2	0	1	1	1	147800398-147800591:1:146891913-146892106	147800398-147800591:1:147053942-147054135
1	147802401	147803136	-	-	735	3	2	1	1	1	1	147802454-147803051:1:146893975-146894572	147802454-147803051:1:147056004-147056601	147802456-147803047:5:49947561-49948152
1	147819746	147820488	PPIAL4A	NM_178230	742	8	2	6	1	1	1	147819807-147820396:1:146910819-146911405	147819807-147820396:1:147072823-147073409	147819904-147820396:2:23475202-23475692	147819852-147820186:3:168266461-168266798	147820202-147820296:12:30906393-30906485	147820007-147820196:14:38647496-38647682	147819906-147820396:16:76484027-76484514	147819901-147820146:19:35104115-35104359
1	147821759	147822115	-	-	356	3	2	1	1	1	1	147821812-147822059:1:146912682-146912929	147821812-147822059:1:147074686-147074933	147821813-147822055:5:49966814-49967055
1	147826347	147826682	-	-	335	2	2	0	1	1	1	147826400-147826597:1:146917285-146917482	147826400-147826597:1:147079289-147079486
1	147944984	147945942	-	-	958	1	1	0	1	1	1	147945037-147945884:1:147559496-147560343
1	148017069	148017691	-	-	622	1	1	0	1	1	1	148017122-148017619:1:147632200-147632697
1	150259195	150259943	-	-	748	1	1	0	0	0	0	150259257-150259895:1:142860070-142860706
1	150317426	150317741	-	-	315	11	0	11	0	0	0	150317530-150317623:2:11870966-11871061	150317480-150317623:2:68607515-68607657	150317479-150317626:6:63995774-63995921	150317531-150317621:7:154702803-154702893	150317479-150317623:8:26924347-26924491	150317479-150317675:9:84235487-84235683	150317480-150317624:10:31690319-31690462	150317582-150317676:10:35691604-35691698	150317479-150317674:13:77131976-77132171	150317479-150317626:16:58949046-58949193	150317531-150317625:X:109687710-109687804
1	152617235	152618599	-	-	1364	16	2	14	0	0	0	152617288-152618483:1:102024473-102025664	152617288-152618381:1:158502746-158503835	152617990-152618135:3:111884495-111884640	152617389-152618284:3:198198035-198198929	152617790-152618335:6:112784227-112784770	152617392-152617979:6:114512122-114512705	152617898-152618285:7:100634209-100634594	152618094-152618235:10:14805974-14806109	152617997-152618185:12:64438859-64439046	152618091-152618285:12:67233835-67234028	152617440-152618279:13:66739090-66739929	152617295-152618335:14:76170871-76171907	152617293-152618285:16:72532044-72533023	152617492-152618284:20:49180926-49181713	152617692-152618135:X:86845392-86845835	152617596-152618285:X:99297836-99298523
1	153387772	153388107	-	-	335	1	0	1	0	0	0	153387837-153388022:15:27810401-27810588
1	153388243	153388826	-	-	583	1	0	1	0	0	0	153388603-153388743:15:27810854-27810995
1	153389047	153389438	-	-	391	4	0	4	0	0	0	153389207-153389347:6:2287571-2287709	153389106-153389347:6:121772512-121772749	153389108-153389347:15:27811031-27811270	153389202-153389389:15:75359065-75359251
1	155309944	155310304	-	-	360	4	0	4	0	0	0	155310057-155310244:3:171696297-171696490	155310106-155310244:8:62653770-62653908	155310011-155310244:15:68938442-68938678	155310005-155310244:X:58028176-58028414
1	158502684	158503895	-	-	1211	14	2	12	0	0	0	158502739-158503834:1:102024467-102025562	158502745-158503784:1:152617289-152618332	158503442-158503584:3:111884495-111884636	158502842-158503734:3:198198034-198198927	158503251-158503784:6:112784230-112784765	158502842-158503431:6:114512118-114512705	158503441-158503734:7:100634301-100634591	158503549-158503734:10:14805974-14806155	158502739-158503730:12:67233031-67234020	158502889-158503731:13:66739094-66739929	158502840-158503730:16:72532126-72533016	158502945-158503734:20:49180926-49181712	158503144-158503634:X:86845392-86845882	158503139-158503733:X:99297924-99298519
1	159643301	159643644	-	-	343	2	0	2	0	0	0	159643355-159643542:2:84997156-84997342	159643356-159643549:5:76877707-76877896
1	163912149	163913051	ALDH9A1	NM_000696	902	1	0	1	0	0	0	163912713-163912849:10:111557948-111558082
1	170957801	170958448	-	-	647	1	0	1	0	0	0	170958062-170958199:6:56981133-56981266
1	177691631	177692427	C1orf125	NM_144696	796	7	0	7	0	0	0	177691702-177692181:4:79127751-79128238	177691996-177692181:5:79690666-79690855	177691793-177692181:6:5554271-5554659	177691788-177692180:9:4934478-4934869	177691788-177691980:16:54311666-54311858	177691788-177692179:18:28245981-28246373	177691793-177692181:19:11637695-11638084
1	177692503	177693252	C1orf125	NM_144696	749	8	1	7	0	0	0	177692863-177692953:1:80690050-80690141	177692706-177692995:4:114022374-114022656	177692766-177693153:5:79691289-79691675	177692611-177692893:8:83366895-83367177	177692666-177693102:18:28246712-28247147	177692867-177693153:19:11638620-11638906	177692763-177693003:X:99997698-99997936	177692759-177693153:X:100029905-100030297
1	181177598	181177911	C1orf14	NM_030933	313	1	0	1	0	0	0	181177662-181177848:X:153698367-153698556
1	181195402	181196273	-	-	871	5	0	5	0	0	0	181195461-181195995:2:74387989-74388524	181195563-181196152:11:5972409-5972998	181195565-181196049:18:9668977-9669459	181195762-181196152:22:19168034-19168422	181195662-181196052:X:152523536-152523927
1	189381204	189382106	-	-	902	2	0	2	0	0	0	189381258-189381998:5:79690129-79690868	189381861-189382047:X:73609666-73609850
1	189382105	189382493	-	-	388	2	1	1	0	0	0	189382169-189382355:1:58286983-58287173	189382165-189382354:4:79128429-79128618
1	195372830	195373132	ASPM	NM_018136	302	6	3	3	0	0	0	195372887-195373080:1:117267-117459	195372894-195373080:1:222198203-222198389	195372933-195373080:1:241276028-241276175	195372887-195373072:6:83547-83733	195372887-195373072:7:62213671-62213857	195372887-195373079:19:140533-140726
1	195373063	195373363	ASPM	NM_018136	300	1	0	1	0	0	0	195373117-195373307:8:138971-139162
1	195373698	195374041	ASPM	NM_018136	343	1	1	0	0	0	0	195373858-195373948:1:241276978-241277069
1	201147656	201148274	KLHL12	NM_021633	618	7	0	7	0	0	0	201147713-201148205:2:201636204-201636697	201147720-201148206:7:84450964-84451448	201147716-201148206:8:82882711-82883202	201147719-201148156:12:91801836-91802271	201147760-201147952:15:33480379-33480566	201148012-201148199:17:2157257-2157440	201147717-201148206:X:118238924-118239413
1	201148296	201149286	KLHL12	NM_021633	990	14	0	14	0	0	0	201148504-201148792:2:33716058-33716345	201148364-201148796:2:41238081-41238514	201148404-201148896:2:201636941-201637434	201148658-201148846:3:42906979-42907165	201148651-201148789:3:44862813-44862948	201148551-201148794:5:135793518-135793762	201148557-201148746:6:32402008-32402198	201148359-201148846:8:82883401-82883888	201148456-201148846:12:91802585-91802976	201148357-201148846:13:27301101-27301588	201148552-201148846:13:52115661-52115956	201148358-201148896:16:50238067-50238607	201148354-201148896:18:68437317-68437853	201148659-201148796:X:118239917-118240050
1	202582420	202583146	PLEKHA6	NM_014935	726	20	2	18	0	0	0	202582975-202583068:1:31354025-31354117	202582776-202583070:1:40571586-40571879	202582780-202583070:2:62613474-62613761	202582523-202583060:3:147024739-147025268	202582541-202583070:4:128953329-128953867	202582536-202583068:4:166152963-166153508	202582879-202583070:5:31876709-31876898	202582776-202583070:6:159867321-159867614	202582777-202582969:9:79985205-79985393	202582543-202583070:9:111826975-111827521	202582525-202583070:10:29227945-29228481	202582527-202583068:10:122104206-122104745	202582577-202582920:14:64803161-64803503	202582680-202583070:14:89902950-89903338	202582781-202583070:15:57632360-57632646	202582776-202583067:15:76942897-76943185	202582780-202583070:16:9158014-9158301	202582777-202583070:18:3396594-3396878	202582574-202583065:18:16953190-16953680	202582576-202583067:19:17561457-17561945
1	204255272	204256069	-	-	797	1	1	0	1	1	1	204255325-204255972:1:120590755-120591402
1	204295378	204295656	-	-	278	1	1	0	1	1	1	204295431-204295578:1:120630834-120630981
1	204647797	204648408	SRGAP2	NM_015326	611	1	1	0	1	1	1	204647850-204648347:1:120832511-120833008
1	204768900	204769815	RASSF5	NM_182664	915	6	0	6	0	0	0	204769460-204769700:3:122696244-122696484	204769462-204769700:4:56917655-56917893	204769157-204769750:11:29704183-29704775	204769461-204769747:13:22275546-22275826	204769157-204769697:22:18160115-18160653	204769465-204769547:X:54267037-54267128
1	206937170	206937934	-	-	764	6	1	5	0	0	0	206937278-206937763:1:58294349-58294838	206937325-206937764:2:171939695-171940133	206937324-206937713:5:16955409-16955798	206937526-206937670:8:59663738-59663882	206937333-206937720:8:119843286-119843673	206937527-206937667:12:13065671-13065809
1	207474232	207474642	-	-	410	1	0	1	0	0	0	207474287-207474577:13:113343508-113343803
1	208506870	208507388	-	-	518	2	0	2	0	0	0	208506929-208507070:12:56664534-56664675	208506929-208507065:X:92430212-92430350
1	210291440	210292113	DTL	NM_016448	673	11	1	10	0	0	0	210291495-210292040:1:202582539-202583079	210291496-210292040:3:147024744-147025286	210291546-210292040:4:47187815-47188309	210291901-210292040:5:118911135-118911270	210291597-210292040:9:37480529-37480971	210291500-210292040:10:29227945-29228489	210291597-210292040:10:97749634-97750069	210291507-210291990:10:122104218-122104705	210291548-210292040:13:110213077-110213571	210291551-210292040:18:16953193-16953690	210291597-210291990:19:38772063-38772454
1	210549007	210549594	PPP2R5A	NM_006243	587	6	0	6	0	0	0	210549264-210549499:2:64428158-64428394	210549071-210549507:3:162629666-162630104	210549269-210549407:17:35849505-35849640	210549172-210549407:18:19543945-19544178	210549169-210549507:21:36310406-36310743	210549070-210549503:X:56286149-56286586
1	220709086	220709567	-	-	481	8	2	6	1	1	1	220709199-220709436:1:222203055-222203292	220709139-220709477:1:241280772-241281110	220709344-220709484:6:88549-88684	220709143-220709486:7:57591-57934	220709190-220709486:7:51418609-51418905	220709142-220709486:7:56398717-56399060	220709144-220709486:7:56841596-56841938	220709140-220709477:19:145309-145645
1	220711366	220713990	-	-	2624	22	5	17	1	1	1	220711419-220712858:1:124317-125756	220711419-220712858:1:650683-652122	220713177-220713916:1:652911-653646	220711419-220712560:1:222205272-222206413	220711419-220712959:1:241283049-241284589	220711422-220713162:4:120545808-120547547	220712022-220712366:6:91215-91554	220711426-220712866:7:59873-61313	220711421-220712816:7:51420831-51422225	220712431-220713363:7:51423076-51424017	220712227-220712466:7:55776104-55776340	220712427-220712766:7:55776363-55776703	220713276-220713616:7:55777934-55778273	220711434-220712816:7:56400982-56402373	220713271-220713765:7:56404936-56405429	220711430-220712666:7:56843871-56845112	220713222-220713866:7:56852952-56853585	220713521-220713859:7:56857059-56857398	220713225-220713866:7:56860362-56860990	220711427-220712916:11:116671-118165	220713426-220713916:11:119483-119971	220711422-220712913:19:147592-149080
1	220716834	220717229	-	-	395	7	3	4	1	1	1	220716888-220717134:1:129330-129576	220716887-220717130:1:654817-655060	220716887-220717130:1:241286965-241287208	220716887-220717176:4:120550511-120550800	220716889-220717134:7:65123-65368	220716940-220717133:7:68588-68784	220716938-220717134:19:152483-152679
1	220718247	220718490	-	-	243	4	3	1	1	1	1	220718300-220718437:1:656230-656367	220718300-220718390:1:659638-659728	220718300-220718394:1:222207777-222207870	220718300-220718390:7:56414904-56414994
1	220718583	220718950	-	-	367	6	5	1	1	1	1	220718636-220718881:1:656566-656811	220718636-220718881:1:659974-660219	220718636-220718881:1:663381-663626	220718636-220718878:1:222208113-222208355	220718636-220718878:1:241288714-241288956	220718639-220718882:19:154187-154427
1	220719101	220719361	-	-	260	12	5	7	1	1	1	220719158-220719301:1:657086-657229	220719158-220719301:1:660494-660637	220719158-220719301:1:663903-664046	220719154-220719301:1:222208627-222208774	220719158-220719301:1:241289232-241289375	220719158-220719301:4:120552781-120552924	220719155-220719300:6:92224-92368	220719158-220719301:7:67393-67536	220719154-220719300:7:55785609-55785755	220719155-220719301:7:56415756-56415899	220719155-220719296:11:123412-123552	220719159-220719301:19:154703-154844
1	220719531	220720249	-	-	718	8	4	4	1	1	1	220719593-220720181:1:657520-658108	220719591-220720131:1:660924-661464	220719589-220720181:1:222209058-222209650	220719589-220720181:1:241289658-241290250	220719596-220720181:7:51430374-51430959	220719595-220720181:7:55786037-55786622	220719587-220720181:7:56416197-56416783	220719687-220720178:19:155234-155729
1	220725552	220726344	-	-	792	15	9	6	1	1	1	220725659-220726252:1:132446-133039	220725657-220726151:1:145266-145760	220725659-220726252:1:668165-668758	220725657-220726199:1:680956-681498	220725657-220726200:1:220741070-220741613	220725659-220725852:1:222215131-222215324	220725662-220726152:1:222227945-222228438	220725657-220725852:1:241295738-241295933	220725659-220726102:1:241308554-241308994	220725610-220726252:7:71607-72248	220725607-220726247:7:55791959-55792600	220725626-220726152:11:140432-140967	220726112-220726252:11:50003192-50003327	220725609-220726248:19:158915-159552	220725658-220726200:19:171777-172320
1	220729625	220730040	-	-	415	10	4	6	1	1	1	220729778-220729969:1:133944-134134	220729738-220729975:1:669621-669859	220729738-220729975:1:222216587-222216824	220729729-220729975:1:241297192-241297438	220729680-220729975:4:120560689-120560984	220729728-220729975:7:51438210-51438454	220729728-220729975:7:55793783-55794027	220729732-220729975:7:56424015-56424253	220729834-220729925:7:56893725-56893816	220729779-220729974:11:129183-129376
1	220730938	220731410	-	-	472	6	4	2	1	1	1	220730991-220731335:1:135202-135546	220730991-220731335:1:670891-671235	220731191-220731331:1:222218064-222218204	220730991-220731335:1:241298459-241298803	220730991-220731331:7:56425292-56425632	220730993-220731336:19:161719-162060
1	220732193	220732527	-	-	334	3	1	2	1	1	1	220732250-220732435:1:672148-672335	220732296-220732440:7:55796362-55796503	220732251-220732440:19:162978-163164
1	220734756	220735155	-	-	399	5	4	1	1	1	1	220734809-220735056:1:139014-139261	220734809-220735100:1:674703-674994	220734809-220735100:1:222221687-222221978	220734809-220735100:1:241302283-241302574	220734809-220735102:19:165530-165823
1	220735358	220735659	-	-	301	5	4	1	1	1	1	220735415-220735558:1:139618-139762	220735415-220735608:1:675307-675501	220735415-220735608:1:222222292-222222486	220735417-220735608:1:241302886-241303078	220735418-220735608:19:166139-166328
1	220735583	220735914	-	-	331	4	1	3	1	1	1	220735636-220735833:1:139840-140037	220735640-220735833:4:120566654-120566847	220735644-220735833:7:79063-79252	220735638-220735833:11:135049-135243
1	220740992	220741761	-	-	769	9	4	5	1	1	1	220741046-220741692:1:145243-145889	220741045-220741691:1:680932-681578	220741047-220741692:1:222227923-222228568	220741051-220741692:1:241308531-241309172	220741049-220741642:4:120559273-120559854	220741045-220741682:7:56434226-56434863	220741096-220741692:11:140499-141095	220741349-220741685:11:50003014-50003347	220741046-220741692:19:171755-172400
1	220742259	220742595	-	-	336	4	3	1	1	1	1	220742320-220742509:1:146516-146706	220742320-220742509:1:682203-682393	220742320-220742509:1:222229193-222229383	220742314-220742501:4:120573329-120573517
1	220743571	220744019	-	-	448	7	3	4	1	1	1	220743626-220743921:1:147676-147972	220743626-220743921:1:222230500-222230796	220743626-220743921:1:241311110-241311406	220743626-220743921:4:120574638-120574933	220743626-220743921:7:86887-87183	220743628-220743921:7:56437289-56437582	220743626-220743920:11:143029-143323
1	220744189	220744703	-	-	514	6	4	2	1	1	1	220744242-220744489:1:148293-148540	220744242-220744489:1:684122-684369	220744242-220744639:1:222231117-222231514	220744242-220744639:1:241311727-241312124	220744510-220744639:7:87685-87822	220744245-220744489:19:174807-175051
1	220744939	220745357	-	-	418	5	4	1	1	1	1	220744992-220745286:1:148954-149248	220744992-220745287:1:684799-685094	220744992-220745286:1:222231877-222232171	220744992-220745286:1:241312473-241312767	220744993-220745289:19:175467-175762
1	220745477	220747297	-	-	1820	9	4	5	1	1	1	220745538-220747227:1:149499-151188	220745538-220747227:1:685344-687033	220745538-220747227:1:222232412-222234107	220745540-220747227:1:241313018-241314707	220746032-220747227:4:120577028-120578223	220746035-220747227:7:89203-90397	220745538-220747227:7:56439235-56440926	220745838-220747227:11:145166-146554	220746239-220747227:19:176712-177699
1	220747524	220748114	-	-	590	2	2	0	1	1	1	220747580-220748024:1:222234461-222234905	220747577-220748024:1:241315057-241315504
1	220748584	220749829	-	-	1245	9	4	5	1	1	1	220748637-220749734:1:152619-153716	220748637-220749734:1:688459-689556	220748637-220749734:1:222235577-222236674	220748641-220749734:1:241316133-241317226	220748648-220749734:4:120579647-120580741	220749242-220749734:7:92435-92926	220748688-220749733:7:56442418-56443464	220749045-220749734:11:148374-149059	220748639-220749734:19:179131-180226
1	220750598	220750938	-	-	340	2	0	2	1	1	1	220750658-220750848:4:120581693-120581883	220750653-220750848:7:93893-94088
1	220751162	220751987	-	-	825	9	4	5	1	1	1	220751324-220751912:1:155355-155944	220751215-220751909:1:691074-691768	220751216-220751912:1:222238207-222238903	220751222-220751912:1:241318753-241319443	220751228-220751912:4:120582269-120582958	220751267-220751912:7:94507-95148	220751220-220751662:7:56444984-56445428	220751718-220751912:11:151084-151277	220751818-220751912:19:182362-182454
1	220752358	220753066	-	-	708	5	2	3	1	1	1	220752520-220753008:1:222239513-222240002	220752411-220753008:1:241319942-241320539	220752715-220753008:4:120583761-120584053	220752416-220753008:7:95654-96243	220752519-220753008:11:151886-152373
1	220753754	220754413	-	-	659	9	4	5	1	1	1	220754114-220754354:1:158148-158389	220754114-220754354:1:693976-694217	220753813-220754354:1:222240786-222241326	220753813-220754354:1:241321338-241321882	220754208-220754353:4:120585248-120585392	220753814-220754354:7:97049-97593	220753907-220754146:7:56155407-56155646	220754215-220754354:11:153584-153722	220754208-220754353:19:184758-184902
1	220758986	220760317	-	-	1331	8	4	4	1	1	1	220759039-220760228:1:163070-164259	220759051-220760236:1:698876-700063	220759051-220760236:1:222241832-222243019	220759048-220760236:1:241326576-241327764	220759643-220760236:4:120590701-120591293	220759045-220760236:7:102273-103468	220759540-220760235:11:158897-159591	220759140-220760236:19:189686-190781
1	222163013	222164046	-	-	1033	5	4	1	1	1	1	222163222-222163963:1:82852-83593	222163066-222163958:1:229024-229916	222163068-222163813:1:564177-564922	222163121-222163963:1:241241497-241242339	222163376-222163963:8:57229-57814
1	222165496	222168232	-	-	2736	5	4	1	1	1	1	222165557-222168146:1:85090-87678	222165557-222168146:1:231425-234013	222165600-222168146:1:566703-569249	222165609-222168146:1:241243975-241246512	222165952-222168146:8:59803-61996
1	222168426	222169429	-	-	1003	5	4	1	1	1	1	222168479-222169374:1:88013-88908	222168479-222169374:1:234348-235243	222168479-222169374:1:569581-570476	222168479-222169326:1:241246842-241247689	222168485-222169376:8:62334-63224
1	222169732	222171469	-	-	1737	5	4	1	1	1	1	222169785-222171375:1:89340-90930	222169785-222171375:1:235654-237244	222169785-222171374:1:570871-572460	222169785-222171378:1:241248144-241249737	222169987-222171382:8:63820-65207
1	222172530	222172980	-	-	450	4	4	0	1	1	1	222172583-222172928:1:92116-92461	222172583-222172928:1:238432-238777	222172583-222172928:1:573659-574004	222172592-222172880:1:241250942-241251230
1	222176997	222177913	-	-	916	4	3	1	1	1	1	222177050-222177844:1:96582-97376	222177055-222177847:1:242902-243693	222177057-222177847:1:241255404-241256194	222177057-222177847:4:165400842-165401637
1	222179048	222180201	-	-	1153	6	4	2	1	1	1	222179152-222180148:1:98674-99670	222179210-222180148:1:245053-245991	222179102-222179397:1:241257445-241257739	222180006-222180148:1:241258164-241258305	222179803-222180148:4:165403626-165403969	222179511-222180148:7:34583-35217
1	222181732	222182480	-	-	748	10	4	6	1	1	1	222181943-222182382:1:101472-101911	222181787-222182382:1:247633-248228	222181788-222182382:1:627682-628276	222181785-222182381:1:241259948-241260544	222181785-222182381:4:165405608-165406203	222181793-222182382:6:67644-68234	222181796-222182382:7:36874-37464	222182088-222182382:8:123127-123420	222182091-222182382:11:93994-94284	222182095-222182382:19:124621-124907
1	222182902	222184127	-	-	1225	10	4	6	1	1	1	222182955-222184050:1:102484-103579	222182956-222184052:1:248803-249898	222182955-222184050:1:628848-629944	222182955-222184051:1:241261118-241262214	222182962-222184052:4:165406751-165407841	222183008-222184052:6:68856-69902	222182967-222184052:7:38045-39134	222182969-222184052:8:124003-125090	222182962-222184052:11:94860-95954	222182962-222184052:19:125488-126577
1	222184423	222184637	-	-	214	5	4	1	1	1	1	222184476-222184573:1:104005-104102	222184476-222184573:1:250322-250419	222184476-222184573:1:630370-630467	222184477-222184573:1:241262637-241262733	222184479-222184573:19:127004-127098
1	222184992	222186010	-	-	1018	14	5	9	1	1	1	222185046-222185942:1:104577-105473	222185055-222185392:1:250901-251238	222185496-222185942:1:251342-251788	222185055-222185942:1:630949-631836	222185046-222185942:1:241263206-241264102	222185045-222185389:4:165408838-165409182	222185503-222185942:4:165409295-165409735	222185051-222185392:6:70901-71242	222185502-222185942:6:71352-71791	222185151-222185942:7:40237-41026	222185850-222185942:8:126889-126980	222185753-222185942:11:97656-97844	222185047-222185942:19:127572-128467	222185050-222185692:Y:25922105-25922747
1	222187476	222187716	-	-	240	2	1	1	1	1	1	222187529-222187626:1:241265685-241265782	222187536-222187626:Y:25924591-25924681
1	222187665	222188046	-	-	381	1	1	0	1	1	1	222187718-222187965:1:241265874-241266121
1	222189541	222190001	-	-	460	3	3	0	1	1	1	222189596-222189941:1:109127-109468	222189596-222189941:1:255448-255789	222189596-222189941:1:635496-635837
1	222190279	222191406	-	-	1127	10	4	6	1	1	1	222190332-222191326:1:109859-110853	222190332-222191326:1:256180-257174	222190332-222191326:1:636228-637222	222190332-222191326:1:241268481-241269475	222190335-222191329:4:165414132-165415126	222190336-222191329:6:76184-77178	222190935-222191329:7:46016-46409	222190386-222191329:8:131413-132359	222190340-222191329:11:102239-103233	222190333-222191327:19:132851-133844
1	222192647	222194631	-	-	1984	9	3	6	1	1	1	222192700-222194544:1:111757-113601	222192700-222194544:1:638096-639940	222192700-222194544:1:241270491-241272335	222192710-222194547:4:165415943-165417777	222192700-222194539:6:78055-79894	222192706-222194547:7:47318-49159	222192710-222194547:8:133247-135084	222193005-222194547:11:104420-105961	222192700-222194547:19:135048-136895
1	222195195	222195469	-	-	274	4	3	1	1	1	1	222195248-222195395:1:114311-114458	222195248-222195395:1:640677-640824	222195251-222195395:1:241273043-241273187	222195252-222195395:19:137583-137726
1	222195664	222196943	-	-	1279	10	3	7	1	1	1	222195718-222196864:1:114784-115930	222195717-222196864:1:641141-642288	222195774-222196864:1:241273564-241274654	222195717-222196812:4:165418977-165420072	222196320-222196814:6:81676-82169	222196322-222196864:7:50944-51485	222196121-222196614:8:136666-137154	222196125-222196864:11:107535-108271	222195719-222196864:19:138052-139197	222196417-222196863:Y:25939012-25939458
1	222197788	222198441	-	-	653	5	3	2	1	1	1	222197894-222198388:1:116965-117459	222197894-222198388:1:643324-643816	222197851-222198388:1:241275638-241276175	222197842-222198382:7:55829135-55829672	222198251-222198388:8:138797-138933
1	222198446	222198675	-	-	229	2	1	1	1	1	1	222198499-222198596:1:241276286-241276383	222198508-222198596:6:83859-83949
1	222198865	222199386	-	-	521	5	3	2	1	1	1	222198969-222199315:1:118040-118385	222198969-222199315:1:644397-644742	222198918-222199315:1:241276705-241277102	222198929-222199315:11:110336-110723	222198926-222199315:19:141267-141654
1	222199788	222200290	-	-	502	6	1	5	1	1	1	222199841-222200234:1:241277614-241278009	222199850-222200238:6:85200-85587	222199841-222200229:7:54449-54836	222199842-222200230:7:55831090-55831479	222199897-222200238:11:111292-111635	222199842-222200228:19:142165-142552
1	222202981	222203369	-	-	388	4	2	2	1	1	1	222203042-222203281:1:122088-122327	222203042-222203281:1:648452-648691	222203034-222203275:7:57627-57868	222203042-222203281:7:55773094-55773333
1	222205212	222206728	-	-	1516	20	8	12	1	1	1	222205265-222206260:1:124311-125306	222206416-222206662:1:129360-129606	222205265-222206260:1:650677-651672	222206421-222206662:1:654853-655094	222205271-222206262:1:220711420-220712411	222206425-222206662:1:220716928-220717165	222205265-222206311:1:241283043-241284089	222206421-222206662:1:241287001-241287242	222205270-222206312:4:120545806-120546845	222206170-222206662:4:120550294-120550788	222205870-222206062:6:91215-91402	222206428-222206662:7:68577-68815	222205269-222206262:7:51420836-51421823	222206367-222206656:7:55783000-55783290	222206373-222206662:7:56413480-56413770	222205875-222206012:7:56862647-56862780	222206417-222206662:7:56867979-56868224	222205279-222206362:11:116672-117759	222206470-222206662:11:124652-124843	222205271-222206412:19:147589-148727
1	222207041	222207397	-	-	356	1	0	1	1	1	1	222207248-222207340:11:122025-122120
1	222207719	222207966	-	-	247	5	4	1	1	1	1	222207772-222207913:1:656226-656367	222207772-222207866:1:659634-659728	222207772-222207909:1:663041-663178	222207776-222207869:1:220718301-220718395	222207772-222207866:7:56414900-56414994
1	222208054	222208425	-	-	371	7	5	2	1	1	1	222208110-222208354:1:656564-656808	222208110-222208354:1:659972-660216	222208110-222208354:1:663379-663623	222208112-222208354:1:220718637-220718879	222208107-222208354:1:241288709-241288956	222208157-222208345:7:56415285-56415474	222208114-222208354:19:154186-154423
1	222208573	222208829	-	-	256	12	5	7	1	1	1	222208630-222208773:1:657086-657229	222208630-222208773:1:660494-660637	222208630-222208773:1:663903-664046	222208626-222208773:1:220719155-220719302	222208630-222208773:1:241289232-241289375	222208630-222208773:4:120552781-120552924	222208627-222208772:6:92224-92368	222208630-222208773:7:67393-67536	222208626-222208772:7:55785609-55785755	222208627-222208773:7:56415756-56415899	222208627-222208768:11:123412-123552	222208631-222208773:19:154703-154844
1	222209004	222209721	-	-	717	6	5	1	1	1	1	222209061-222209654:1:657520-658113	222209059-222209604:1:660924-661469	222209063-222209604:1:664348-664885	222209057-222209649:1:220719590-220720182	222209057-222209654:1:241289658-241290255	222209158-222209650:19:155238-155729
1	222215037	222215401	-	-	364	4	3	1	1	1	1	222215090-222215337:1:132406-132653	222215090-222215337:1:668125-668372	222215091-222215285:1:241295702-241295895	222215091-222215337:7:71616-71862
1	222215383	222215811	-	-	428	8	4	4	1	1	1	222215438-222215733:1:132758-133051	222215438-222215733:1:668477-668770	222215436-222215733:1:220725966-220726263	222215439-222215733:1:241296049-241296343	222215440-222215733:7:71968-72260	222215486-222215581:7:84835-84929	222215486-222215724:7:55792362-55792600	222215446-222215583:7:56434566-56434705
1	222216513	222216887	-	-	374	1	0	1	1	1	1	222216567-222216757:7:73095-73284
1	222219048	222219399	-	-	351	6	4	2	1	1	1	222219107-222219348:1:136446-136687	222219112-222219348:1:672139-672376	222219209-222219348:1:220732339-220732477	222219107-222219348:1:241299704-241299944	222219103-222219347:4:120563246-120563485	222219207-222219348:19:163061-163200
1	222221627	222222032	-	-	405	5	4	1	1	1	1	222221686-222221977:1:139014-139305	222221680-222221977:1:674697-674994	222221686-222221977:1:220734810-220735101	222221680-222221977:1:241302277-241302574	222221682-222221977:19:165526-165821
1	222222237	222222791	-	-	554	8	6	2	1	1	1	222222290-222222437:1:139617-139764	222222543-222222737:1:139870-140064	222222290-222222737:1:675306-675753	222222291-222222485:1:220735416-220735609	222222543-222222737:1:220735667-220735861	222222292-222222737:1:241302885-241303330	222222298-222222737:11:134827-135270	222222294-222222737:19:166139-166580
1	222227869	222228640	-	-	771	9	4	5	1	1	1	222227922-222228568:1:145244-145890	222227922-222228566:1:680934-681578	222227922-222228567:1:220741048-220741693	222227926-222228569:1:241308531-241309174	222227931-222228469:4:120559279-120559810	222227973-222228561:4:120572116-120572704	222227935-222228569:7:84462-85104	222227932-222228569:11:140461-141097	222227923-222228567:19:171757-172400
1	222229138	222229468	-	-	330	4	3	1	1	1	1	222229191-222229388:1:146515-146712	222229191-222229388:1:682202-682399	222229192-222229382:1:220742321-220742510	222229201-222229388:11:141733-141922
1	222230445	222230893	-	-	448	7	3	4	1	1	1	222230498-222230795:1:147675-147972	222230499-222230795:1:220743627-220743922	222230498-222230795:1:241311109-241311406	222230499-222230795:4:120574638-120574933	222230498-222230795:7:86886-87183	222230500-222230795:7:56437288-56437582	222230499-222230794:11:143029-143323
1	222231063	222231577	-	-	514	6	4	2	1	1	1	222231116-222231363:1:148293-148540	222231116-222231363:1:684122-684369	222231116-222231513:1:220744243-220744640	222231116-222231513:1:241311727-241312124	222231384-222231513:7:87684-87822	222231119-222231363:19:174807-175051
1	222231820	222232242	-	-	422	5	4	1	1	1	1	222231873-222232170:1:148951-149248	222231874-222232170:1:684797-685093	222231876-222232170:1:220744993-220745287	222231873-222232170:1:241312470-241312767	222231877-222232170:19:175467-175759
1	222232347	222234176	-	-	1829	9	4	5	1	1	1	222232400-222234097:1:149478-151175	222232400-222234097:1:685323-687020	222232453-222234097:1:220745571-220747215	222232400-222234097:1:241312997-241314694	222233004-222234097:4:120577118-120578210	222232407-222234097:7:88693-90384	222232452-222234094:7:56439268-56440911	222232902-222234097:11:145348-146541	222232403-222234097:19:175994-177686
1	222234407	222234994	-	-	587	2	2	0	1	1	1	222234460-222234904:1:220747581-220748025	222234460-222234904:1:241315060-241315504
1	222235523	222236767	-	-	1244	10	6	4	1	1	1	222235576-222236673:1:152619-153716	222235576-222236673:1:688459-689556	222236276-222236519:1:120590759-120591002	222236276-222236519:1:204255330-204255573	222235576-222236673:1:220748638-220749735	222235580-222236673:1:241316133-241317226	222235587-222236673:4:120579647-120580741	222236181-222236673:7:92435-92926	222235984-222236673:11:148374-149059	222235578-222236673:19:179131-180226
1	222238153	222238978	-	-	825	9	4	5	1	1	1	222238316-222238903:1:155355-155944	222238206-222238899:1:691075-691768	222238206-222238902:1:220751217-220751913	222238212-222238903:1:241318753-241319444	222238220-222238903:4:120582269-120582958	222238259-222238903:7:94507-95148	222238257-222238643:7:56445032-56445419	222238709-222238903:11:151084-151277	222238809-222238903:19:182362-182454
1	222239418	222240057	-	-	639	6	4	2	1	1	1	222239481-222239968:1:156520-157008	222239481-222239968:1:692344-692832	222239475-222239968:1:220752484-220752976	222239474-222239968:1:241320014-241320506	222239481-222239568:7:56446286-56446376	222239781-222239968:11:152156-152341
1	222240691	222241384	-	-	693	3	2	1	1	1	1	222241049-222241291:1:220754080-220754321	222240744-222241287:1:241321301-241321844	222240745-222241332:11:153143-153729
1	222241758	222243099	-	-	1341	8	4	4	1	1	1	222241817-222243008:1:163064-164257	222241815-222243006:1:698860-700053	222241861-222243008:1:220759081-220760227	222241815-222243007:1:241326559-241327753	222241820-222243008:4:120590099-120591283	222241815-222243008:7:102266-103460	222242321-222243008:11:158896-159582	222242014-222243008:19:189780-190769
1	222245118	222245768	-	-	650	5	3	2	1	1	1	222245171-222245517:1:166355-166701	222245174-222245668:1:702140-702634	222245171-222245665:1:241329927-241330421	222245374-222245468:8:141855-141946	222245181-222245518:19:192948-193284
1	224693033	224693819	-	-	786	3	0	3	0	0	0	224693390-224693733:10:97344845-97345185	224693497-224693733:13:26049638-26049875	224693394-224693683:16:5260690-5260977
1	226217499	226219330	-	-	1831	9	1	8	0	0	0	226217762-226219249:1:330152-331638	226218057-226219249:2:242719666-242720857	226217553-226218993:3:199445415-199446855	226217614-226219249:4:119787274-119788920	226217553-226219243:5:180699298-180700986	226218306-226219249:6:170763772-170764715	226217960-226219249:10:38792999-38794286	226217558-226219249:16:88777601-88779292	226218053-226219248:20:62403163-62404357
1	226220520	226220811	-	-	291	2	0	2	0	0	0	226220573-226220717:7:64939322-64939461	226220575-226220720:16:88758802-88758940
1	226221134	226221525	-	-	391	3	0	3	0	0	0	226221196-226221434:4:119770383-119770621	226221195-226221434:5:180682998-180683238	226221190-226221433:10:38776088-38776326
1	226221839	226222152	-	-	313	4	2	2	0	0	0	226221898-226222086:1:310926-311117	226221898-226222086:1:314333-314524	226221950-226222089:7:62841905-62842044	226221942-226222081:16:88756735-88756872
1	226225054	226229318	-	-	4264	27	1	26	0	0	0	226227270-226229254:1:316887-318873	226228611-226229254:3:199433701-199434342	226225109-226225203:4:119775149-119775244	226225614-226226354:5:180685546-180686283	226227918-226229254:5:180686894-180688230	226227467-226229254:7:39799523-39801306	226225165-226226254:7:45816820-45817953	226227114-226227354:7:45819042-45819279	226227290-226228104:7:45818051-45818887	226227191-226228454:7:45819866-45821148	226225557-226225794:7:56839090-56839325	226227059-226227254:7:62847932-62848123	226227766-226228100:7:62847486-62847829	226225185-226225504:7:62850831-62851152	226226765-226226954:7:62851283-62851471	226227714-226228048:7:62852860-62853199	226227057-226227348:7:62856998-62857289	226225957-226226145:7:62860532-62860719	226227057-226227345:7:62858821-62859109	226227736-226228100:7:62860017-62860399	226227663-226228104:7:62863780-62864213	226226611-226229254:7:128080210-128082852	226226817-226226954:10:38780253-38780386	226228612-226229253:10:38780883-38781521	226225313-226226404:16:88761624-88762712	226228419-226229254:16:88765674-88766511	226229112-226229254:20:62391432-62391571
1	226231001	226232720	-	-	1719	10	1	9	0	0	0	226231054-226232643:1:320672-322261	226231357-226232601:3:199436452-199437692	226231362-226232651:4:119778265-119779552	226231356-226232599:5:180690336-180691575	226231059-226232651:7:39803084-39804673	226231064-226232601:7:62867463-62869000	226231064-226232651:7:128084644-128086232	226231463-226232651:10:38783707-38784894	226231564-226232651:16:88768820-88769905	226231158-226232651:20:62393471-62394961
1	226234237	226234710	-	-	473	6	1	5	0	0	0	226234293-226234637:1:323910-324255	226234498-226234637:2:242713236-242713374	226234495-226234587:5:180693472-180693563	226234299-226234637:7:45826973-45827309	226234491-226234636:10:38786733-38786877	226234392-226234637:20:62396707-62396951
1	226235108	226235658	-	-	550	3	1	2	0	0	0	226235161-226235553:1:324774-325166	226235265-226235558:10:38787502-38787791	226235221-226235607:20:62397522-62397918
1	226235824	226236052	-	-	228	1	1	0	0	0	0	226235877-226235974:1:325485-325582
1	226236053	226236704	-	-	651	6	1	5	0	0	0	226236106-226236650:1:325714-326258	226236516-226236653:2:242715231-242715367	226236113-226236601:3:199441187-199441683	226236514-226236653:5:180695480-180695618	226236507-226236652:10:38788741-38788886	226236411-226236653:20:62398723-62398964
1	226237666	226238837	-	-	1171	9	1	8	0	0	0	226237725-226238766:1:327332-328373	226237821-226238466:2:242716532-242717175	226237720-226238765:3:199442803-199443847	226237741-226238766:4:119784602-119785642	226238323-226238766:5:180697291-180697729	226237822-226238766:10:38790055-38790998	226237828-226238766:16:88775072-88776009	226237721-226238764:20:62400035-62401076	226238022-226238766:Y:24842241-24842985
1	226238948	226239297	-	-	349	10	1	9	0	0	0	226239002-226239198:1:328613-328809	226239001-226239245:2:114040459-114040703	226239001-226239245:2:242717805-242718049	226239001-226239245:3:199444087-199444331	226239002-226239197:4:119785883-119786077	226239001-226239245:5:180697970-180698214	226239001-226239245:10:38791235-38791479	226239002-226239198:16:88776249-88776444	226239002-226239245:20:62401313-62401555	226239058-226239198:Y:24843283-24843423
1	226239856	226240402	-	-	546	1	1	0	0	0	0	226239909-226240306:1:329520-329917
1	226810963	226811338	-	-	375	2	2	0	1	1	1	226811075-226811256:1:226844608-226844798	226811016-226811263:1:226846799-226847046
1	226811322	226812419	-	-	1097	16	16	0	1	1	1	226811376-226812322:1:226813619-226814564	226811375-226812322:1:226815858-226816805	226811375-226812322:1:226818099-226819046	226811376-226812322:1:226820342-226821287	226811375-226812322:1:226822571-226823518	226811375-226812320:1:226824774-226825719	226811377-226812322:1:226827020-226827963	226811375-226812322:1:226829256-226830203	226811375-226812322:1:226831497-226832444	226811375-226812322:1:226833739-226834686	226811375-226812320:1:226835980-226836925	226811375-226812320:1:226838205-226839150	226811375-226812322:1:226840445-226841392	226811375-226812322:1:226842676-226843623	226811375-226812322:1:226844917-226845864	226811377-226812322:1:226847152-226848095
1	226812713	226813579	-	-	866	16	16	0	1	1	1	226813266-226813504:1:226811026-226811264	226812766-226812863:1:226815008-226815105	226812766-226812863:1:226817249-226817346	226812766-226812863:1:226819490-226819587	226812766-226812863:1:226821731-226821828	226812766-226812863:1:226823946-226824043	226812766-226812863:1:226826166-226826263	226812766-226812863:1:226828408-226828505	226812766-226812863:1:226830647-226830744	226812766-226812863:1:226832889-226832986	226812766-226812863:1:226835130-226835227	226812766-226812863:1:226837370-226837467	226812766-226812863:1:226839595-226839692	226812766-226812863:1:226841836-226841933	226813266-226813504:1:226846808-226847046	226812766-226812863:1:226848539-226848636
1	226813563	226814660	-	-	1097	16	16	0	1	1	1	226813618-226814563:1:226811377-226812323	226813618-226814563:1:226815859-226816805	226813618-226814563:1:226818100-226819046	226813618-226814563:1:226820342-226821287	226813618-226814563:1:226822572-226823518	226813618-226814561:1:226824775-226825719	226813619-226814563:1:226827020-226827963	226813618-226814563:1:226829257-226830203	226813618-226814563:1:226831498-226832444	226813618-226814563:1:226833740-226834686	226813618-226814561:1:226835981-226836925	226813618-226814561:1:226838206-226839150	226813618-226814563:1:226840446-226841392	226813618-226814563:1:226842677-226843623	226813618-226814563:1:226844918-226845864	226813619-226814563:1:226847152-226848095
1	226814954	226815820	-	-	866	16	16	0	1	1	1	226815507-226815745:1:226811026-226811264	226815007-226815104:1:226812767-226812864	226815007-226815104:1:226817249-226817346	226815007-226815104:1:226819490-226819587	226815007-226815104:1:226821731-226821828	226815007-226815104:1:226823946-226824043	226815007-226815104:1:226826166-226826263	226815007-226815104:1:226828408-226828505	226815007-226815104:1:226830647-226830744	226815007-226815104:1:226832889-226832986	226815007-226815104:1:226835130-226835227	226815007-226815104:1:226837370-226837467	226815007-226815104:1:226839595-226839692	226815007-226815104:1:226841836-226841933	226815507-226815745:1:226846808-226847046	226815007-226815104:1:226848539-226848636
1	226815804	226816901	-	-	1097	16	16	0	1	1	1	226815857-226816804:1:226811376-226812323	226815858-226816804:1:226813619-226814564	226815857-226816804:1:226818099-226819046	226815858-226816804:1:226820342-226821287	226815857-226816804:1:226822571-226823518	226815857-226816802:1:226824774-226825719	226815859-226816804:1:226827020-226827963	226815857-226816804:1:226829256-226830203	226815857-226816804:1:226831497-226832444	226815857-226816804:1:226833739-226834686	226815857-226816802:1:226835980-226836925	226815857-226816802:1:226838205-226839150	226815857-226816804:1:226840445-226841392	226815857-226816804:1:226842676-226843623	226815857-226816804:1:226844917-226845864	226815859-226816804:1:226847152-226848095
1	226817195	226818061	-	-	866	3	3	0	1	1	1	226817748-226817986:1:226811026-226811264	226817248-226817345:1:226812767-226812864	226817248-226817345:1:226815008-226815105
1	226818045	226819142	-	-	1097	16	16	0	1	1	1	226818098-226819045:1:226811376-226812323	226818099-226819045:1:226813619-226814564	226818098-226819045:1:226815858-226816805	226818099-226819045:1:226820342-226821287	226818098-226819045:1:226822571-226823518	226818098-226819043:1:226824774-226825719	226818100-226819045:1:226827020-226827963	226818098-226819045:1:226829256-226830203	226818098-226819045:1:226831497-226832444	226818098-226819045:1:226833739-226834686	226818098-226819043:1:226835980-226836925	226818098-226819043:1:226838205-226839150	226818098-226819045:1:226840445-226841392	226818098-226819045:1:226842676-226843623	226818098-226819045:1:226844917-226845864	226818100-226819045:1:226847152-226848095
1	226819436	226820302	-	-	866	16	16	0	1	1	1	226819989-226820227:1:226811026-226811264	226819489-226819586:1:226812767-226812864	226819489-226819586:1:226815008-226815105	226819489-226819586:1:226817249-226817346	226819489-226819586:1:226821731-226821828	226819489-226819586:1:226823946-226824043	226819489-226819586:1:226826166-226826263	226819489-226819586:1:226828408-226828505	226819489-226819586:1:226830647-226830744	226819489-226819586:1:226832889-226832986	226819489-226819586:1:226835130-226835227	226819489-226819586:1:226837370-226837467	226819489-226819586:1:226839595-226839692	226819489-226819586:1:226841836-226841933	226819989-226820227:1:226846808-226847046	226819489-226819586:1:226848539-226848636
1	226820286	226821383	-	-	1097	16	16	0	1	1	1	226820341-226820436:1:226811377-226811473	226820341-226820436:1:226813619-226813714	226820341-226820436:1:226815859-226815955	226820341-226820436:1:226818100-226818196	226820341-226820436:1:226822572-226822668	226820341-226820434:1:226824775-226824869	226820342-226820436:1:226827020-226827113	226820341-226821286:1:226829257-226830203	226820341-226820436:1:226831498-226831594	226820341-226820436:1:226833740-226833836	226820341-226820434:1:226835981-226836075	226820341-226820434:1:226838206-226838300	226820341-226820436:1:226840446-226840542	226820341-226820436:1:226842677-226842773	226820341-226820436:1:226844918-226845014	226820342-226820436:1:226847152-226847245
1	226821677	226822533	-	-	856	25	25	0	1	1	1	226822230-226822468:1:226811026-226811264	226821730-226821827:1:226812767-226812864	226821940-226822477:1:226813075-226813524	226821730-226821827:1:226815008-226815105	226821940-226822477:1:226815316-226815765	226821730-226821827:1:226817249-226817346	226821899-226822477:1:226817460-226818006	226821730-226821827:1:226819490-226819587	226821920-226822477:1:226819701-226820247	226821730-226821827:1:226823946-226824043	226821730-226821827:1:226826166-226826263	226821888-226822477:1:226826377-226826923	226821730-226821827:1:226828408-226828505	226821730-226821827:1:226830647-226830744	226821887-226822477:1:226830858-226831404	226821730-226821827:1:226832889-226832986	226821939-226822477:1:226833198-226833646	226821730-226821827:1:226835130-226835227	226821868-226822477:1:226835341-226835887	226821730-226821827:1:226837370-226837467	226821730-226821827:1:226839595-226839692	226821862-226822477:1:226839806-226840352	226821730-226821827:1:226841836-226841933	226822230-226822468:1:226846808-226847046	226821730-226821827:1:226848539-226848636
1	226822517	226823599	-	-	1082	16	16	0	1	1	1	226822570-226823517:1:226811376-226812323	226822571-226823517:1:226813619-226814564	226822570-226823517:1:226815858-226816805	226822570-226823517:1:226818099-226819046	226822571-226823517:1:226820342-226821287	226822570-226823515:1:226824774-226825719	226822572-226823517:1:226827020-226827963	226822570-226823517:1:226829256-226830203	226822570-226823517:1:226831497-226832444	226822570-226823517:1:226833739-226834686	226822570-226823515:1:226835980-226836925	226822570-226823515:1:226838205-226839150	226822570-226823517:1:226840445-226841392	226822570-226823517:1:226842676-226843623	226822570-226823517:1:226844917-226845864	226822572-226823517:1:226847152-226848095
1	226823892	226824736	-	-	844	19	19	0	1	1	1	226824445-226824683:1:226811026-226811264	226823945-226824042:1:226812767-226812864	226823945-226824042:1:226815008-226815105	226823945-226824042:1:226817249-226817346	226823945-226824042:1:226819490-226819587	226823945-226824042:1:226821731-226821828	226824134-226824642:1:226821885-226822440	226823945-226824042:1:226826166-226826263	226823945-226824042:1:226828408-226828505	226824113-226824642:1:226828620-226829125	226823945-226824042:1:226830647-226830744	226823945-226824042:1:226832889-226832986	226823945-226824042:1:226835130-226835227	226823945-226824042:1:226837370-226837467	226823945-226824042:1:226839595-226839692	226823945-226824042:1:226841836-226841933	226824106-226824642:1:226841990-226842545	226824445-226824683:1:226846808-226847046	226823945-226824042:1:226848539-226848636
1	226824718	226825818	-	-	1100	16	16	0	1	1	1	226824773-226825718:1:226811376-226812321	226824774-226825718:1:226813619-226814562	226824773-226825718:1:226815858-226816803	226824773-226825718:1:226818099-226819044	226824774-226825718:1:226820342-226821285	226824773-226825718:1:226822571-226823516	226824775-226825718:1:226827020-226827961	226824773-226825718:1:226829256-226830201	226824773-226825718:1:226831497-226832442	226824773-226825718:1:226833739-226834684	226824771-226825718:1:226835978-226836925	226824771-226825718:1:226838203-226839150	226824773-226825718:1:226840445-226841390	226824773-226825718:1:226842676-226843621	226824773-226825718:1:226844917-226845862	226824775-226825718:1:226847152-226848093
1	226826112	226826978	-	-	866	16	16	0	1	1	1	226826665-226826903:1:226811026-226811264	226826165-226826262:1:226812767-226812864	226826165-226826262:1:226815008-226815105	226826165-226826262:1:226817249-226817346	226826165-226826262:1:226819490-226819587	226826165-226826262:1:226821731-226821828	226826165-226826262:1:226823946-226824043	226826165-226826262:1:226828408-226828505	226826165-226826262:1:226830647-226830744	226826165-226826262:1:226832889-226832986	226826165-226826262:1:226835130-226835227	226826165-226826262:1:226837370-226837467	226826165-226826262:1:226839595-226839692	226826165-226826262:1:226841836-226841933	226826665-226826903:1:226846808-226847046	226826165-226826262:1:226848539-226848636
1	226826962	226828060	-	-	1098	16	16	0	1	1	1	226827019-226827962:1:226811378-226812323	226827019-226827962:1:226813620-226814564	226827019-226827962:1:226815860-226816805	226827019-226827962:1:226818101-226819046	226827019-226827962:1:226820343-226821287	226827019-226827962:1:226822573-226823518	226827019-226827960:1:226824776-226825719	226827019-226827962:1:226829258-226830203	226827019-226827962:1:226831499-226832444	226827019-226827962:1:226833741-226834686	226827019-226827960:1:226835982-226836925	226827019-226827960:1:226838207-226839150	226827019-226827962:1:226840447-226841392	226827019-226827962:1:226842678-226843623	226827019-226827962:1:226844919-226845864	226827019-226827962:1:226847152-226848095
1	226828354	226829218	-	-	864	16	16	0	1	1	1	226828907-226829145:1:226811026-226811264	226828407-226828504:1:226812767-226812864	226828407-226828504:1:226815008-226815105	226828407-226828504:1:226817249-226817346	226828407-226828504:1:226819490-226819587	226828407-226828504:1:226821731-226821828	226828407-226828504:1:226823946-226824043	226828407-226828504:1:226826166-226826263	226828407-226828504:1:226830647-226830744	226828407-226828504:1:226832889-226832986	226828407-226828504:1:226835130-226835227	226828407-226828504:1:226837370-226837467	226828407-226828504:1:226839595-226839692	226828407-226828504:1:226841836-226841933	226828907-226829145:1:226846808-226847046	226828407-226828504:1:226848539-226848636
1	226829202	226830300	-	-	1098	18	18	0	1	1	1	226829255-226829352:1:226811376-226811473	226829256-226829352:1:226813619-226813714	226829255-226829352:1:226815858-226815955	226829255-226829352:1:226818099-226818196	226829256-226830202:1:226820342-226821287	226829255-226829352:1:226822571-226822668	226829255-226829350:1:226824774-226824869	226829257-226829352:1:226827020-226827113	226829368-226830201:1:226827113-226827963	226829255-226829352:1:226831497-226831594	226829328-226830201:1:226831594-226832444	226829255-226829352:1:226833739-226833836	226829255-226829350:1:226835980-226836075	226829255-226829350:1:226838205-226838300	226829255-226829352:1:226840445-226840542	226829255-226829352:1:226842676-226842773	226829255-226829352:1:226844917-226845014	226829257-226829352:1:226847152-226847245
1	226830593	226831459	-	-	866	16	16	0	1	1	1	226831146-226831384:1:226811026-226811264	226830646-226830743:1:226812767-226812864	226830646-226830743:1:226815008-226815105	226830646-226830743:1:226817249-226817346	226830646-226830743:1:226819490-226819587	226830646-226830743:1:226821731-226821828	226830646-226830743:1:226823946-226824043	226830646-226830743:1:226826166-226826263	226830646-226830743:1:226828408-226828505	226830646-226830743:1:226832889-226832986	226830646-226830743:1:226835130-226835227	226830646-226830743:1:226837370-226837467	226830646-226830743:1:226839595-226839692	226830646-226830743:1:226841836-226841933	226831146-226831384:1:226846808-226847046	226830646-226830743:1:226848539-226848636
1	226831443	226832541	-	-	1098	16	16	0	1	1	1	226831496-226832443:1:226811376-226812323	226831497-226832443:1:226813619-226814564	226831496-226832443:1:226815858-226816805	226831496-226832443:1:226818099-226819046	226831497-226832443:1:226820342-226821287	226831496-226832443:1:226822571-226823518	226831496-226832441:1:226824774-226825719	226831498-226832443:1:226827020-226827963	226831496-226832443:1:226829256-226830203	226831496-226832443:1:226833739-226834686	226831496-226832441:1:226835980-226836925	226831496-226832441:1:226838205-226839150	226831496-226832443:1:226840445-226841392	226831496-226832443:1:226842676-226843623	226831496-226832443:1:226844917-226845864	226831498-226832443:1:226847152-226848095
1	226832835	226833701	-	-	866	16	16	0	1	1	1	226833388-226833626:1:226811026-226811264	226832888-226832985:1:226812767-226812864	226832888-226832985:1:226815008-226815105	226832888-226832985:1:226817249-226817346	226832888-226832985:1:226819490-226819587	226832888-226832985:1:226821731-226821828	226832888-226832985:1:226823946-226824043	226832888-226832985:1:226826166-226826263	226832888-226832985:1:226828408-226828505	226832888-226832985:1:226830647-226830744	226832888-226833085:1:226835130-226835327	226832888-226832985:1:226837370-226837467	226832888-226832985:1:226839595-226839692	226832888-226833085:1:226841836-226842033	226833388-226833626:1:226846808-226847046	226832888-226832985:1:226848539-226848636
1	226833685	226834782	-	-	1097	16	16	0	1	1	1	226833738-226834685:1:226811376-226812323	226833739-226834685:1:226813619-226814564	226833738-226834685:1:226815858-226816805	226833738-226834685:1:226818099-226819046	226833739-226834685:1:226820342-226821287	226833738-226834685:1:226822571-226823518	226833738-226834683:1:226824774-226825719	226833740-226834685:1:226827020-226827963	226833738-226834685:1:226829256-226830203	226833738-226834685:1:226831497-226832444	226833738-226834683:1:226835980-226836925	226833738-226834683:1:226838205-226839150	226833738-226834685:1:226840445-226841392	226833738-226834685:1:226842676-226843623	226833738-226834685:1:226844917-226845864	226833740-226834685:1:226847152-226848095
1	226835076	226835942	-	-	866	16	16	0	1	1	1	226835629-226835867:1:226811026-226811264	226835129-226835226:1:226812767-226812864	226835129-226835226:1:226815008-226815105	226835129-226835226:1:226817249-226817346	226835129-226835226:1:226819490-226819587	226835129-226835226:1:226821731-226821828	226835129-226835226:1:226823946-226824043	226835129-226835226:1:226826166-226826263	226835129-226835226:1:226828408-226828505	226835129-226835226:1:226830647-226830744	226835129-226835226:1:226832889-226832986	226835129-226835226:1:226837370-226837467	226835129-226835226:1:226839595-226839692	226835129-226835276:1:226841836-226841983	226835629-226835867:1:226846808-226847046	226835129-226835226:1:226848539-226848636
1	226835924	226837022	-	-	1098	16	16	0	1	1	1	226835979-226836924:1:226811376-226812321	226835980-226836924:1:226813619-226814562	226835979-226836924:1:226815858-226816803	226835979-226836924:1:226818099-226819044	226835980-226836924:1:226820342-226821285	226835979-226836924:1:226822571-226823516	226835977-226836924:1:226824772-226825719	226835981-226836924:1:226827020-226827961	226835979-226836924:1:226829256-226830201	226835979-226836924:1:226831497-226832442	226835979-226836924:1:226833739-226834684	226835977-226836924:1:226838203-226839150	226835979-226836924:1:226840445-226841390	226835979-226836924:1:226842676-226843621	226835979-226836924:1:226844917-226845862	226835981-226836924:1:226847152-226848093
1	226837316	226838167	-	-	851	26	26	0	1	1	1	226837869-226838106:1:226811027-226811264	226837369-226837466:1:226812767-226812864	226837626-226838116:1:226813119-226813529	226837369-226837466:1:226815008-226815105	226837626-226838116:1:226815360-226815770	226837369-226837466:1:226817249-226817346	226837535-226838116:1:226817467-226818011	226837369-226837466:1:226819490-226819587	226837654-226838116:1:226819842-226820252	226837369-226837466:1:226821731-226821828	226837369-226837466:1:226823946-226824043	226837369-226837466:1:226826166-226826263	226837630-226838116:1:226826482-226826928	226837369-226837466:1:226828408-226828505	226837637-226838116:1:226828762-226829168	226837369-226837466:1:226830647-226830744	226837523-226838116:1:226830865-226831409	226837369-226837466:1:226832889-226832986	226837650-226838116:1:226833245-226833651	226837369-226837466:1:226835130-226835227	226837504-226838116:1:226835348-226835892	226837369-226837466:1:226839595-226839692	226837634-226838116:1:226839947-226840357	226837369-226837466:1:226841836-226841933	226837869-226838106:1:226846809-226847046	226837369-226837466:1:226848539-226848636
1	226838149	226839248	-	-	1099	16	16	0	1	1	1	226838204-226839149:1:226811376-226812321	226838205-226839149:1:226813619-226814562	226838204-226839149:1:226815858-226816803	226838204-226839149:1:226818099-226819044	226838205-226839149:1:226820342-226821285	226838204-226839149:1:226822571-226823516	226838202-226839149:1:226824772-226825719	226838206-226839149:1:226827020-226827961	226838204-226839149:1:226829256-226830201	226838204-226839149:1:226831497-226832442	226838204-226839149:1:226833739-226834684	226838202-226839149:1:226835978-226836925	226838204-226839149:1:226840445-226841390	226838204-226839149:1:226842676-226843621	226838204-226839149:1:226844917-226845862	226838206-226839149:1:226847152-226848093
1	226839541	226840407	-	-	866	14	14	0	1	1	1	226839594-226839691:1:226812767-226812864	226839594-226839691:1:226815008-226815105	226839594-226839691:1:226817249-226817346	226839594-226839691:1:226819490-226819587	226839594-226839691:1:226821731-226821828	226839594-226839691:1:226823946-226824043	226839594-226839691:1:226826166-226826263	226839594-226839691:1:226828408-226828505	226839594-226839691:1:226830647-226830744	226839594-226839691:1:226832889-226832986	226839594-226839691:1:226835130-226835227	226839594-226839691:1:226837370-226837467	226839594-226839691:1:226841836-226841933	226839594-226839691:1:226848539-226848636
1	226840391	226841489	-	-	1098	16	16	0	1	1	1	226840444-226841391:1:226811376-226812323	226840445-226841391:1:226813619-226814564	226840444-226841391:1:226815858-226816805	226840444-226841391:1:226818099-226819046	226840445-226841391:1:226820342-226821287	226840444-226841391:1:226822571-226823518	226840444-226841389:1:226824774-226825719	226840446-226841391:1:226827020-226827963	226840444-226841391:1:226829256-226830203	226840444-226841391:1:226831497-226832444	226840444-226841391:1:226833739-226834686	226840444-226841389:1:226835980-226836925	226840444-226841389:1:226838205-226839150	226840444-226841391:1:226842676-226843623	226840444-226841391:1:226844917-226845864	226840446-226841391:1:226847152-226848095
1	226841782	226842638	-	-	856	25	25	0	1	1	1	226842335-226842573:1:226811026-226811264	226841835-226841932:1:226812767-226812864	226842095-226842582:1:226813103-226813524	226841835-226841932:1:226815008-226815105	226842095-226842582:1:226815344-226815765	226841835-226841932:1:226817249-226817346	226842004-226842582:1:226817432-226818006	226841835-226841932:1:226819490-226819587	226842123-226842582:1:226819763-226820247	226841835-226841932:1:226821731-226821828	226841835-226841932:1:226823946-226824043	226841835-226841932:1:226826166-226826263	226841993-226842582:1:226826349-226826923	226841835-226841932:1:226828408-226828505	226841835-226841932:1:226830647-226830744	226842139-226842582:1:226830973-226831404	226841835-226842032:1:226832889-226833086	226842119-226842582:1:226833225-226833646	226841835-226841982:1:226835130-226835277	226841973-226842582:1:226835313-226835887	226841835-226841932:1:226837370-226837467	226841835-226841932:1:226839595-226839692	226842103-226842582:1:226839931-226840352	226842335-226842573:1:226846808-226847046	226841835-226841932:1:226848539-226848636
1	226842622	226843719	-	-	1097	16	16	0	1	1	1	226842675-226843622:1:226811376-226812323	226842676-226843622:1:226813619-226814564	226842675-226843622:1:226815858-226816805	226842675-226843622:1:226818099-226819046	226842676-226843622:1:226820342-226821287	226842675-226843622:1:226822571-226823518	226842675-226843620:1:226824774-226825719	226842677-226843622:1:226827020-226827963	226842675-226843622:1:226829256-226830203	226842675-226843622:1:226831497-226832444	226842675-226843622:1:226833739-226834686	226842675-226843620:1:226835980-226836925	226842675-226843620:1:226838205-226839150	226842675-226843622:1:226840445-226841392	226842675-226843622:1:226844917-226845864	226842677-226843622:1:226847152-226848095
1	226844863	226845960	-	-	1097	16	16	0	1	1	1	226844916-226845863:1:226811376-226812323	226844917-226845863:1:226813619-226814564	226844916-226845863:1:226815858-226816805	226844916-226845863:1:226818099-226819046	226844917-226845863:1:226820342-226821287	226844916-226845863:1:226822571-226823518	226844916-226845861:1:226824774-226825719	226844918-226845863:1:226827020-226827963	226844916-226845863:1:226829256-226830203	226844916-226845863:1:226831497-226832444	226844916-226845863:1:226833739-226834686	226844916-226845861:1:226835980-226836925	226844916-226845861:1:226838205-226839150	226844916-226845863:1:226840445-226841392	226844916-226845863:1:226842676-226843623	226844918-226845863:1:226847152-226848095
1	226846745	226847110	-	-	365	2	2	0	1	1	1	226846798-226847045:1:226811017-226811264	226846857-226847038:1:226844608-226844798
1	226847094	226848191	DUSP5P	NR_002834	1097	16	16	0	1	1	1	226847151-226848094:1:226811378-226812323	226847151-226848094:1:226813620-226814564	226847151-226848094:1:226815860-226816805	226847151-226848094:1:226818101-226819046	226847151-226848094:1:226820343-226821287	226847151-226848094:1:226822573-226823518	226847151-226848092:1:226824776-226825719	226847151-226848094:1:226827020-226827963	226847151-226848094:1:226829258-226830203	226847151-226848094:1:226831499-226832444	226847151-226848094:1:226833741-226834686	226847151-226848092:1:226835982-226836925	226847151-226848092:1:226838207-226839150	226847151-226848094:1:226840447-226841392	226847151-226848094:1:226842678-226843623	226847151-226848094:1:226844919-226845864
1	226848485	226849306	DUSP5P	NR_002834	821	14	14	0	1	1	1	226848538-226848635:1:226812767-226812864	226848538-226848635:1:226815008-226815105	226848538-226848635:1:226817249-226817346	226848538-226848635:1:226819490-226819587	226848538-226848635:1:226821731-226821828	226848538-226848635:1:226823946-226824043	226848538-226848635:1:226826166-226826263	226848538-226848635:1:226828408-226828505	226848538-226848635:1:226830647-226830744	226848538-226848635:1:226832889-226832986	226848538-226848635:1:226835130-226835227	226848538-226848635:1:226837370-226837467	226848538-226848635:1:226839595-226839692	226848538-226848635:1:226841836-226841933
1	227773024	227774103	-	-	1079	10	1	9	0	0	0	227773188-227773974:1:26674248-26675028	227773883-227774024:3:154268729-154268869	227773148-227774015:5:72741965-72742846	227773384-227773624:6:121771870-121772104	227773884-227774022:9:5302617-5302750	227773481-227773874:9:85884063-85884452	227773686-227774024:10:45438061-45438398	227773481-227774024:11:72969513-72970055	227773184-227773974:15:27810491-27811283	227773879-227774020:X:24282985-24283124
1	229319929	229320836	-	-	907	4	1	3	0	0	0	229320190-229320429:1:45226486-45226723	229320288-229320529:3:179693893-179694131	229320190-229320429:8:30326913-30327145	229320184-229320621:11:3870181-3870621
1	233768913	233769967	-	-	1054	2	0	2	0	0	0	233769376-233769813:2:238096390-238096822	233769076-233769213:8:68659508-68659643
1	235049741	235050619	MTR	NM_000254	878	2	0	2	0	0	0	235049852-235050041:3:39427289-39427479	235049899-235050089:10:75801643-75801830
1	236171058	236172562	-	-	1504	1	0	1	0	0	0	236172220-236172354:8:47858492-47858623
1	236173697	236175775	-	-	2078	2	0	2	0	0	0	236174863-236175147:4:156605713-156606000	236173860-236174047:7:141151513-141151702
1	239149749	239150277	RGS7	NM_002924	528	4	0	4	0	0	0	239149904-239150192:2:201636388-201636677	239149904-239150199:4:73892148-73892444	239149905-239150199:7:84451142-84451435	239149904-239150195:X:118239105-118239396
1	239150488	239151358	RGS7	NM_002924	870	6	0	6	0	0	0	239151046-239151188:6:24111143-24111282	239151048-239151238:8:63126451-63126642	239150592-239150879:9:127398791-127399079	239150949-239151082:11:73744824-73744961	239150947-239151288:15:33481669-33482010	239150594-239150883:15:65708590-65708882
1	241241433	241242428	-	-	995	5	4	1	1	1	1	241241596-241242333:1:82853-83589	241241496-241242333:1:229079-229916	241241493-241242183:1:564227-564917	241241491-241242333:1:222163117-222163959	241241487-241242376:8:56963-57852
1	241243891	241246594	-	-	2703	5	4	1	1	1	1	241243953-241246541:1:85120-87709	241243953-241246541:1:231455-234044	241243944-241246532:1:566683-569270	241243953-241246541:1:222165590-222168178	241244047-241246541:8:59533-62026
1	241246788	241247787	-	-	999	5	4	1	1	1	1	241246841-241247736:1:88013-88908	241246841-241247736:1:234348-235243	241246841-241247736:1:569581-570476	241246841-241247738:1:222168480-222169377	241246847-241247738:8:62334-63224
1	241248086	241249829	-	-	1743	5	4	1	1	1	1	241248139-241249733:1:89336-90930	241248139-241249733:1:235650-237244	241248139-241249732:1:570867-572460	241248143-241249736:1:222169786-222171379	241248441-241249736:8:63907-65201
1	241250888	241251329	-	-	441	2	1	1	1	1	1	241250941-241251229:1:222172593-222172881	241250950-241251238:8:66412-66701
1	241253872	241254399	-	-	527	3	3	0	1	1	1	241253932-241254322:1:95115-95504	241253932-241254322:1:241430-241819	241253979-241254322:1:222175642-222175975
1	241255350	241256260	-	-	910	4	3	1	1	1	1	241255403-241256190:1:96589-97376	241255411-241256200:1:242912-243701	241255403-241256193:1:222177058-222177848	241255408-241256200:4:165400852-165401644
1	241257388	241258356	-	-	968	6	4	2	1	1	1	241257493-241257688:1:98678-98869	241257648-241258288:1:245369-245993	241257444-241257688:1:222179103-222179348	241257597-241258288:1:222179445-222180133	241257851-241258288:4:165403536-165403972	241257742-241258283:7:34674-35214
1	241259893	241260642	-	-	749	10	4	6	1	1	1	241260105-241260593:1:101472-101960	241259949-241260543:1:247633-248227	241259950-241260593:1:627682-628325	241259947-241260543:1:222181786-222182382	241259946-241260543:4:165405607-165406203	241259955-241260543:6:67644-68233	241259958-241260593:7:36874-37513	241260250-241260543:8:123127-123419	241260253-241260593:11:93994-94333	241260099-241260543:19:124459-124906
1	241261063	241262290	-	-	1227	10	4	6	1	1	1	241261116-241262212:1:102483-103579	241261118-241262213:1:248803-249897	241261116-241262212:1:628847-629944	241261117-241262213:1:222182956-222184052	241261124-241262213:4:165406751-165407840	241261120-241262213:6:68806-69901	241261129-241262213:7:38045-39133	241261171-241262213:8:124043-125089	241261124-241262213:11:94860-95953	241261124-241262213:19:125488-126576
1	241262583	241262796	-	-	213	5	4	1	1	1	1	241262636-241262732:1:104006-104102	241262636-241262732:1:250323-250419	241262636-241262732:1:630371-630467	241262636-241262732:1:222184478-222184574	241262638-241262733:19:127004-127099
1	241263152	241264170	-	-	1018	14	5	9	1	1	1	241263205-241264102:1:104577-105474	241263214-241263552:1:250901-251239	241263657-241264102:1:251343-251788	241263214-241264102:1:630949-631837	241263205-241264101:1:222185047-222185943	241263205-241263548:4:165408839-165409182	241263664-241264102:4:165409296-165409735	241263210-241263552:6:70901-71243	241263663-241264102:6:71353-71791	241263310-241264102:7:40237-41027	241264010-241264102:8:126889-126980	241263913-241264102:11:97656-97844	241263206-241264102:19:127572-128468	241263209-241263852:Y:25922105-25922748
1	241264688	241264967	-	-	279	4	3	1	1	1	1	241264741-241264888:1:106111-106258	241264741-241264888:1:252428-252575	241264741-241264888:1:632476-632623	241264744-241264888:19:129111-129254
1	241265631	241265875	-	-	244	2	1	1	1	1	1	241265684-241265781:1:222187530-222187627	241265691-241265781:Y:25924591-25924681
1	241265820	241266201	-	-	381	1	1	0	1	1	1	241265873-241266120:1:222187719-222187966
1	241267680	241268150	-	-	470	1	1	0	1	1	1	241267785-241268078:1:222189635-222189932
1	241268424	241269553	-	-	1129	10	4	6	1	1	1	241268477-241269474:1:109856-110853	241268477-241269474:1:256177-257174	241268477-241269474:1:636225-637222	241268480-241269474:1:222190333-222191327	241268483-241269474:4:165414135-165415123	241268484-241269474:6:76187-77175	241269083-241269474:7:46016-46406	241268487-241269474:8:131365-132355	241268490-241269474:11:102241-103229	241268479-241269474:19:132849-133843
1	241270434	241272425	-	-	1991	9	3	6	1	1	1	241270487-241272334:1:111754-113601	241270487-241272334:1:638093-639940	241270490-241272334:1:222192701-222194545	241270537-241272326:4:165415977-165417766	241270487-241272329:6:78052-79894	241270496-241272334:7:47318-49156	241270791-241272334:8:133539-135081	241270795-241272334:11:104420-105958	241270490-241272334:19:135048-136892
1	241272989	241273259	-	-	270	4	3	1	1	1	1	241273042-241273186:1:114314-114458	241273042-241273186:1:640680-640824	241273042-241273186:1:222195252-222195396	241273043-241273189:19:137583-137729
1	241273470	241274718	-	-	1248	9	3	6	1	1	1	241273530-241274620:1:114806-115897	241273526-241274620:1:641163-642255	241273526-241274620:1:222195740-222196833	241274226-241274620:4:165419697-165420091	241273932-241274620:6:81502-82186	241273933-241274620:7:50768-51452	241273529-241274370:8:136279-137121	241273533-241274620:11:107149-108238	241274229-241274620:19:138774-139164
1	241275584	241276226	-	-	642	6	3	3	1	1	1	241275640-241276134:1:116925-117419	241275640-241276134:1:643284-643778	241275637-241276174:1:222197852-222198389	241275647-241276134:7:56393563-56394050	241275650-241276134:8:138405-138893	241276039-241276134:11:109666-109760
1	241276232	241276461	-	-	229	2	1	1	1	1	1	241276285-241276382:1:222198500-222198597	241276294-241276382:6:83859-83949
1	241276651	241277168	-	-	517	6	3	3	1	1	1	241276755-241277101:1:118040-118386	241276755-241277101:1:644397-644743	241276704-241277101:1:222198919-222199316	241276723-241277101:6:84281-84668	241277008-241277101:11:110630-110722	241276712-241277101:19:141267-141654
1	241277558	241278059	-	-	501	8	3	5	1	1	1	241277611-241278000:1:118893-119282	241277611-241278000:1:645250-645639	241277613-241278008:1:222199842-222200235	241277619-241278008:6:85203-85588	241277611-241278003:7:54447-54836	241277612-241278004:7:55831088-55831479	241277666-241278008:11:111295-111636	241277612-241278002:19:142163-142552
1	241280079	241281199	-	-	1120	12	3	9	1	1	1	241280139-241281129:1:121408-122398	241280139-241281129:1:647772-648762	241280791-241281129:1:220709160-220709498	241280984-241281179:4:120543749-120543945	241280434-241281126:6:88004-88694	241280136-241281129:7:56951-57945	241280182-241281121:7:51417964-51418906	241280141-241281129:7:55772415-55773404	241280185-241281179:7:56398126-56399121	241280134-241281129:7:56840956-56841951	241280442-241281129:11:114053-114739	241280134-241281129:19:144672-145665
1	241282525	241282763	-	-	238	2	0	2	1	1	1	241282579-241282668:4:120545344-120545436	241282578-241282670:7:56400517-56400612
1	241282988	241285876	-	-	2888	21	5	16	1	1	1	241283041-241284987:1:124310-126256	241283041-241285087:1:650676-652722	241285450-241285788:1:653286-653625	241283048-241284588:1:220711420-220712960	241283042-241284188:1:222205266-222206412	241283047-241284588:4:120545806-120547344	241283647-241284038:6:91215-91601	241283045-241284988:7:59863-61810	241285644-241285738:7:63787-63879	241283046-241284888:7:51420835-51422672	241283041-241284478:7:55775301-55776738	241284742-241285782:7:55778978-55780018	241283642-241284187:7:56401575-56402119	241284591-241284780:7:56408001-56408189	241284741-241284880:7:56409671-56409809	241284737-241285388:7:56405695-56406388	241284049-241284388:7:56852974-56853310	241283791-241283935:7:56863404-56863548	241285111-241285738:7:56860331-56860973	241283056-241285138:11:116671-118758	241283048-241285088:19:147589-149626
1	241286907	241287307	LOC731275	NR_029401	400	8	3	5	1	1	1	241286965-241287207:1:129330-129572	241286960-241287207:1:654813-655060	241286964-241287207:1:220716888-220717131	241286960-241287253:4:120550507-120550800	241286966-241287207:7:65123-65364	241287016-241287207:7:68587-68781	241286960-241287247:7:56413489-56413776	241286966-241287207:19:152433-152675
1	241287605	241287998	LOC731275	NR_029401	393	9	6	3	1	1	1	241287663-241287905:1:130026-130270	241287664-241287905:1:655515-655758	241287664-241287905:1:658924-659167	241287664-241287905:1:662330-662573	241287663-241287905:1:665745-665989	241287712-241287905:1:222207135-222207328	241287709-241287905:7:51428435-51428631	241287665-241287905:19:153131-153373	241287664-241287905:19:156545-156787
1	241288655	241289026	LOC731275	NR_029401	371	7	5	2	1	1	1	241288711-241288955:1:656564-656808	241288711-241288955:1:659972-660216	241288711-241288955:1:663379-663623	241288713-241288955:1:220718637-220718879	241288708-241288955:1:222208108-222208355	241288710-241288955:7:56415237-56415482	241288715-241288955:19:154186-154423
1	241289178	241289430	LOC731275	NR_029401	252	12	5	7	1	1	1	241289231-241289378:1:657086-657233	241289231-241289378:1:660494-660641	241289231-241289378:1:663903-664050	241289231-241289374:1:220719159-220719302	241289231-241289374:1:222208631-222208774	241289231-241289378:4:120552781-120552928	241289232-241289373:6:92228-92368	241289231-241289378:7:67393-67540	241289231-241289373:7:55785613-55785755	241289231-241289378:7:56415759-56415903	241289232-241289369:11:123416-123552	241289232-241289378:19:154703-154848
1	241289604	241290321	LOC731275	NR_029401	717	8	5	3	1	1	1	241289661-241290254:1:657520-658113	241289659-241290204:1:660924-661469	241289663-241290204:1:664348-664885	241289657-241290249:1:220719590-220720182	241289657-241290254:1:222209058-222209655	241289671-241290254:7:51430371-51430960	241289659-241290254:7:56416190-56416784	241289758-241290250:19:155238-155729
1	241295644	241295994	LOC731275	NR_029401	350	7	5	2	1	1	1	241295701-241295944:1:132407-132651	241295701-241295944:1:668126-668370	241295752-241295894:1:680971-681113	241295701-241295944:1:222215092-222215336	241295755-241295894:1:222227963-222228100	241295747-241295937:7:71663-71853	241295753-241295944:19:171793-171984
1	241295995	241296424	LOC731275	NR_029401	429	8	4	4	1	1	1	241296098-241296344:1:132809-133053	241296098-241296344:1:668528-668772	241296048-241296342:1:220725969-220726263	241296048-241296342:1:222215440-222215734	241296048-241296195:4:120572387-120572534	241296099-241296345:7:72018-72263	241296052-241296195:7:84792-84935	241296058-241296245:7:56882975-56883163
1	241297098	241297502	LOC731275	NR_029401	404	6	2	4	1	1	1	241297206-241297448:1:669633-669870	241297210-241297448:1:222216597-222216835	241297202-241297448:4:120560749-120560995	241297157-241297348:7:73067-73260	241297201-241297441:7:56424020-56424257	241297154-241297445:11:129098-129386
1	241298402	241298877	LOC731275	NR_029401	475	6	4	2	1	1	1	241298455-241298802:1:135199-135546	241298455-241298802:1:670888-671235	241298458-241298802:1:220730992-220731336	241298655-241298798:1:222218061-222218204	241298455-241298798:7:56425289-56425632	241298458-241298802:19:161717-162059
1	241299646	241299995	LOC731275	NR_029401	349	7	3	4	1	1	1	241299749-241299937:1:136493-136681	241299749-241299942:1:672182-672375	241299804-241299896:1:220732339-220732430	241299703-241299942:4:120563250-120563485	241299749-241299939:7:51440768-51440956	241299749-241299939:7:56426574-56426763	241299802-241299896:19:163061-163153
1	241302223	241302627	LOC731275	NR_029401	404	6	4	2	1	1	1	241302282-241302573:1:139014-139305	241302276-241302573:1:674697-674994	241302282-241302573:1:220734810-220735101	241302276-241302573:1:222221681-222221978	241302326-241302569:7:56429115-56429356	241302278-241302573:19:165526-165821
1	241302831	241303383	LOC731275	NR_029401	552	8	6	2	1	1	1	241302884-241303029:1:139619-139764	241303135-241303331:1:139870-140066	241302884-241303329:1:675308-675753	241302885-241303077:1:220735418-220735609	241303135-241303331:1:220735667-220735863	241302884-241303329:1:222222293-222222738	241302890-241303331:11:134827-135272	241302886-241303331:19:166139-166582
1	241308477	241309249	LOC731275	NR_029401	772	8	4	4	1	1	1	241308530-241309173:1:145248-145890	241308530-241309170:1:680938-681578	241308530-241309171:1:220741052-220741693	241308530-241309173:1:222227927-222228570	241308537-241309077:4:120559274-120559812	241308581-241309175:4:120572110-120572704	241308536-241309177:11:140461-141101	241308531-241309171:19:171761-172400
1	241311055	241311503	LOC731275	NR_029401	448	7	3	4	1	1	1	241311108-241311405:1:147675-147972	241311109-241311405:1:220743627-220743922	241311108-241311405:1:222230499-222230796	241311109-241311405:4:120574638-120574933	241311108-241311405:7:86886-87183	241311110-241311405:7:56437288-56437582	241311109-241311404:11:143029-143323
1	241311673	241312187	LOC731275	NR_029401	514	6	4	2	1	1	1	241311726-241311973:1:148293-148540	241311726-241311973:1:684122-684369	241311726-241312123:1:220744243-220744640	241311726-241312123:1:222231117-222231514	241311985-241312123:7:87687-87822	241311729-241311973:19:174807-175051
1	241312416	241312837	LOC731275	NR_029401	421	5	4	1	1	1	1	241312469-241312766:1:148951-149248	241312470-241312766:1:684797-685093	241312472-241312766:1:220744993-220745287	241312469-241312766:1:222231874-222232171	241312473-241312766:19:175467-175759
1	241312943	241314778	LOC731275	NR_029401	1835	9	4	5	1	1	1	241312996-241314693:1:149478-151175	241312996-241314693:1:685323-687020	241313049-241314693:1:220745571-220747215	241312996-241314693:1:222232401-222234098	241313600-241314693:4:120577118-120578210	241313003-241314693:7:88695-90384	241313004-241314693:7:56439216-56440909	241313498-241314693:11:145348-146541	241312999-241314693:19:175994-177686
1	241315003	241315593	LOC731275	NR_029401	590	2	2	0	1	1	1	241315056-241315503:1:220747578-220748025	241315059-241315503:1:222234461-222234905
1	241316079	241317320	LOC731275	NR_029401	1241	11	6	5	1	1	1	241316132-241317225:1:152623-153716	241316132-241317225:1:688463-689556	241316832-241317071:1:120590763-120591002	241316832-241317071:1:204255334-204255573	241316132-241317225:1:220748642-220749735	241316132-241317225:1:222235581-222236674	241316149-241317229:4:120579657-120580745	241316144-241317229:7:91841-92929	241316183-241317224:7:56442422-56443464	241316536-241317229:11:148374-149063	241316132-241317227:19:179133-180228
1	241318109	241318472	LOC731275	NR_029401	363	5	3	2	1	1	1	241318170-241318409:1:154668-154907	241318162-241318409:1:690496-690743	241318215-241318409:1:220750682-220750878	241318171-241318409:11:149997-150233	241318263-241318407:19:181272-181415
1	241318699	241319518	LOC731275	NR_029401	819	9	4	5	1	1	1	241318810-241319449:1:155314-155951	241318752-241319439:1:691081-691768	241318752-241319442:1:220751223-220751913	241318752-241319443:1:222238213-222238904	241318807-241319449:4:120582319-120582965	241318754-241319449:7:94467-95159	241318753-241319193:7:56444987-56445429	241318760-241319449:11:150593-151286	241318807-241319449:19:181818-182461
1	241319888	241320596	LOC731275	NR_029401	708	5	2	3	1	1	1	241319941-241320538:1:220752412-220753009	241320050-241320538:1:222239513-222240002	241320245-241320538:4:120583761-120584053	241319946-241320538:7:95653-96243	241320048-241320538:11:151886-152374
1	241321243	241321940	LOC731275	NR_029401	697	3	2	1	1	1	1	241321606-241321843:1:220754080-220754317	241321300-241321843:1:222240745-222241288	241321298-241321888:11:153141-153729
1	241326502	241327839	LOC731275	NR_029401	1337	9	4	5	1	1	1	241326558-241327752:1:163062-164256	241326555-241327751:1:698857-700053	241326606-241327752:1:220759080-220760226	241326558-241327752:1:222241816-222243008	241326556-241327744:4:120590079-120591266	241326557-241327752:7:102265-103459	241327155-241327742:7:56161221-56161808	241327157-241327752:11:158988-159581	241326759-241327752:19:189780-190768
1	241329690	241330505	LOC731275	NR_029401	815	4	0	4	1	1	1	241329749-241330440:4:120593269-120593961	241329753-241330340:8:141474-142063	241329755-241330340:11:161511-162097	241329944-241330232:19:192958-193243
1	247187602	247188382	-	-	780	4	0	4	0.0175439	0	0	247188066-247188302:3:199386762-199386998	247187768-247188302:9:140248348-140248884	247187766-247188302:10:135353667-135354202	247187963-247188300:16:88717180-88717520
1	247188489	247191412	-	-	2923	8	0	8	0.0175439	0	0	247189547-247190589:3:199388239-199389280	247188650-247191084:10:135354858-135357291	247189244-247190586:16:88718457-88719800	247189945-247190889:16:88816637-88817578	247190849-247191335:16:88818706-88819192	247189648-247190989:21:46925382-46926721	247189546-247191039:22:49574131-49575623	247190849-247191333:22:49576600-49577083
1	247191830	247192803	-	-	973	8	1	7	0.0175439	0	0	247191933-247192721:1:456288-457076	247192489-247192730:4:191260082-191260325	247192387-247192730:5:180827538-180827882	247192490-247192730:6:170750126-170750361	247192494-247192730:6:170892600-170892834	247192288-247192728:10:135359674-135360109	247191986-247192730:21:46928900-46929642	247192289-247192730:22:49578034-49578470
1	247194877	247195184	-	-	307	1	1	0	0.0175439	0	0	247194930-247195026:1:459283-459379
1	247197273	247198057	-	-	784	10	1	9	0.0175439	0	0	247197477-247197873:1:460843-461240	247197629-247197923:2:54610219-54610508	247197532-247197873:2:219414700-219415034	247197336-247197973:5:180831505-180832140	247197429-247197873:6:170896558-170897001	247197328-247197972:10:135365485-135366127	247197728-247197923:14:34233459-34233653	247197629-247197769:19:15583694-15583831	247197334-247197973:21:46935034-46935671	247197327-247197973:22:49583874-49584519
2	2736	3037	-	-	301	1	1	0	0	0	0	2849-2986:2:114089500-114089637
2	3419	4047	-	-	628	4	1	3	0	0	0	3574-3967:2:114095645-114096034	3777-3869:4:15199-15291	3783-3919:6:97532-97668	3777-3969:18:92138-92328
2	4212	5504	-	-	1292	3	0	3	0	0	0	4315-5410:8:4187-5282	4672-5012:8:143115-143457	4674-5412:11:163154-163892
2	5691	6447	-	-	756	3	1	2	0	0	0	6046-6384:2:114097804-114098143	5821-6391:6:99242-99815	6246-6383:7:108586-108721
2	13632	14562	-	-	930	1	0	1	0	0	0	13696-14482:5:82704-83491
2	163494	164430	-	-	936	3	0	3	0	0	0	163597-163741:3:197239350-197239492	164048-164192:3:197238863-197239002	163553-164243:5:95998-96688
2	1762801	1763082	-	-	281	1	1	0	0	0	0	1762858-1763001:2:1763461-1763604
2	4539306	4540415	-	-	1109	3	1	2	0	0	0	4539461-4540298:2:197952462-197953300	4540166-4540356:3:151139927-151140112	4540167-4540356:10:74347944-74348134
2	4698678	4699605	-	-	927	2	0	2	0	0	0	4698739-4698925:8:75580820-75581008	4698739-4698876:9:30065379-30065517
2	5706210	5706721	-	-	511	2	0	2	0	0	0	5706374-5706660:1:143269829-143270117	5706476-5706610:1:146784809-146784948
2	11409247	11409863	-	-	616	2	0	2	0	0	0	11409350-11409738:1:147819851-147820237	11409403-11409647:19:35104115-35104358
2	11503536	11504433	E2F6	NM_198256	897	1	0	1	0	0	0	11503593-11504183:22:19825451-19826043
2	11870870	11871202	LPIN1	NM_145693	332	1	0	1	0	0	0	11870973-11871065:1:152618414-152618506
2	12081210	12082885	-	-	1675	8	1	7	0	0	0	12081670-12082010:2:188398845-188399187	12081769-12082460:5:82308278-82308965	12081273-12081460:6:87663692-87663880	12081472-12081660:7:138838076-138838262	12081273-12082810:8:134489569-134491106	12081669-12082759:11:18240638-18241729	12081769-12082810:12:104934439-104935480	12082474-12082660:13:49645583-49645769
2	18306637	18308226	-	-	1589	4	1	3	0	0	0	18306697-18307137:2:110551295-110551729	18307296-18307537:8:137947474-137947715	18307191-18307585:10:29327028-29327422	18307294-18307533:10:79165326-79165566
2	23475052	23476037	KLHL29	NM_052920	985	2	0	2	0	0	0	23475412-23475602:12:30906311-30906497	23475217-23475702:14:38647409-38647893
2	24315296	24318374	ITSN2	NM_019595	3078	2	0	2	0	0	0	24317261-24318296:10:30692083-30693120	24317255-24317543:15:80807118-80807409
2	24406759	24407235	ITSN2	NM_019595	476	2	0	2	0	0	0	24406912-24407149:1:8876293-8876530	24406914-24407059:5:72741881-72742026
2	24407657	24408434	ITSN2	NM_019595	777	5	0	5	0	0	0	24407766-24408206:1:227773291-227773735	24407819-24408157:3:154268194-154268530	24407818-24408056:11:45492744-45492982	24407818-24408157:14:80359055-80359393	24408024-24408157:15:27810855-27810991
2	25788525	25788799	-	-	274	1	0	1	0	0	0	25788586-25788725:22:43643440-43643577
2	27469255	27470064	PPM1G	NM_177983	809	2	1	1	0	0	0	27469611-27469850:2:181446261-181446499	27469518-27469955:5:17407315-17407751
2	31901097	31902503	-	-	1406	1	0	1	0	0	0	31901857-31901997:12:64099459-64099597
2	33715093	33715774	-	-	681	2	0	2	0	0	0	33715348-33715492:3:123519429-123519574	33715256-33715693:13:52114814-52115249
2	33715964	33716464	-	-	500	9	1	8	0	0	0	33716075-33716364:1:239150577-239150866	33716117-33716358:2:41238288-41238524	33716220-33716364:3:39352623-39352764	33716221-33716361:3:63693259-63693395	33716220-33716358:7:84451951-84452086	33716072-33716354:8:82883562-82883844	33716228-33716364:8:142539509-142539645	33716223-33716364:9:127398926-127399065	33716218-33716358:17:2157948-2158087
2	33737153	33737452	-	-	299	1	0	1	0	0	0	33737209-33737400:5:59991577-59991766
2	36379982	36380796	-	-	814	2	0	2	0	0	0	36380237-36380432:3:147024944-147025136	36380049-36380432:10:122104236-122104605
2	37003219	37003611	STRN	NM_003162	392	1	1	0	0	0	0	37003272-37003560:2:91046352-91046640
2	37005733	37006242	STRN	NM_003162	509	1	1	0	0	0	0	37005791-37006183:2:91049175-91049568
2	37006507	37007972	STRN	NM_003162	1465	1	1	0	0	0	0	37006864-37007857:2:91050249-91051240
2	37012311	37012567	STRN	NM_003162	256	1	1	0	0	0	0	37012364-37012508:2:91056068-91056212
2	38312252	38313062	-	-	810	9	1	8	0	0	0	38312313-38313000:2:49959376-49960061	38312514-38312902:5:79832208-79832594	38312817-38313002:5:137837801-137837988	38312418-38313002:7:107938111-107938699	38312715-38313002:9:15351894-15352176	38312613-38313002:10:36026635-36027017	38312413-38312949:10:100797585-100798122	38312413-38313001:12:19133542-19134134	38312511-38313002:X:77905609-77906096
2	41237218	41238004	-	-	786	3	0	3	0	0	0	41237777-41237868:3:42906394-42906485	41237679-41237868:16:50237677-50237861	41237680-41237868:17:2157248-2157435
2	41237963	41238628	-	-	665	7	1	6	0	0	0	41238016-41238553:2:201636837-201637374	41238016-41238554:7:84451588-84452126	41238016-41238509:8:82883341-82883834	41238016-41238555:16:50238010-50238549	41238017-41238563:17:2157585-2158127	41238017-41238504:19:47026652-47027138	41238016-41238509:X:118239553-118240046
2	42542650	42543158	KCNG3	NM_133329	508	1	0	1	0	0	0	42542918-42543050:5:133335804-133335934
2	42613250	42613823	-	-	573	1	0	1	0	0	0	42613312-42613400:8:134083937-134084027
2	43935689	43938689	ABCG8	NM_022437	3000	1	1	0	0	0	0	43937442-43937632:2:43950104-43950293
2	43938589	43941589	ABCG8	NM_022437	3000	1	1	0	0	0	0	43939693-43939939:2:43951763-43951999
2	43941489	43946694	ABCG8	NM_022437	5205	1	1	0	0	0	0	43945599-43945789:2:43951856-43952046
2	43947982	43952157	ABCG8	NM_022437	4175	1	1	0	0	0	0	43948835-43949130:2:43942081-43942370
2	44104141	44104397	-	-	256	1	0	1	0	0	0	44104194-44104341:3:130042580-130042726
2	44351344	44351904	-	-	560	1	0	1	0	0	0	44351404-44351844:12:119839071-119839509
2	44668855	44669101	C2orf34	NM_024766	246	2	0	2	0	0	0	44668908-44669004:6:74367815-74367911	44668908-44669004:12:68882003-68882099
2	49959220	49960189	-	-	969	6	0	6	0	0	0	49959280-49960120:5:149454110-149454915	49959784-49959920:6:34692780-34692916	49959477-49960117:7:107938113-107938754	49959688-49960070:9:15351808-15352188	49959383-49959569:10:100797495-100797682	49959383-49960119:19:6544447-6545184
2	54110148	54110609	-	-	461	1	0	1	0	0	0	54110403-54110492:1:210291771-210291861
2	54131805	54132504	-	-	699	1	0	1	0	0	0	54132267-54132405:3:22398736-22398876
2	55315459	55316614	RPS27A	NM_001135592	1155	1	0	1	0	0	0	55316124-55316259:6:114009772-114009906
2	61900912	61901313	-	-	401	3	1	2	0	0	0	61901017-61901206:2:201636237-201636427	61901074-61901212:15:33480420-33480557	61901074-61901212:X:118239010-118239149
2	62226996	62228065	-	-	1069	13	0	13	0	0	0	62227353-62227938:1:235049896-235050482	62227055-62227996:3:32207282-32208224	62227051-62227143:3:39424185-39424277	62227656-62227796:4:81301946-81302083	62227458-62227991:4:144566091-144566625	62227051-62227995:9:78203471-78204415	62227150-62227996:9:90129325-90130170	62227355-62227996:10:75801641-75802280	62227051-62227991:13:20433487-20434427	62227051-62227941:14:94262414-94263304	62227657-62227996:15:50965719-50966056	62227460-62227996:19:23802249-23802785	62227051-62227988:X:44485312-44486250
2	62613146	62613957	-	-	811	9	1	8	0	0	0	62613250-62613788:1:210291530-210292061	62613508-62613696:2:175606984-175607169	62613303-62613839:4:128953408-128953946	62613304-62613792:5:31876444-31876932	62613306-62613546:6:87836682-87836923	62613605-62613746:9:37480796-37480939	62613303-62613544:14:77219385-77219626	62613506-62613746:19:38772245-38772482	62613407-62613746:20:3988472-3988809
2	62640846	62642811	-	-	1965	1	0	1	0	0	0	62641510-62642146:20:30221699-30222336
2	63831970	63833496	-	-	1526	3	0	3	0	0	0	63832925-63833115:1:177692743-177692934	63832930-63833070:8:83367031-83367172	63832929-63833270:18:28246792-28247133
2	64427643	64428953	-	-	1310	1	0	1	0	0	0	64428004-64428242:5:120939545-120939778
2	64746266	64746920	-	-	654	1	0	1	0	0	0	64746332-64746466:22:44050231-44050365
2	65747344	65748550	-	-	1206	3	0	3	0	0	0	65747702-65747987:5:108952506-108952790	65747503-65747994:8:41488317-41488801	65747705-65748044:X:91601923-91602261
2	68205909	68207411	-	-	1502	5	0	5	0	0	0	68206064-68206502:8:59578858-59579296	68206067-68206606:15:72441115-72441653	68206369-68206507:16:76484297-76484438	68206066-68206608:17:58902858-58903401	68206264-68206602:21:19152343-19152679
2	68607147	68607445	APLF	NM_173545	298	1	0	1	0	0	0	68607205-68607347:10:31690009-31690152
2	68607456	68607753	APLF	NM_173545	297	6	0	6	0	0	0	68607514-68607656:1:150317481-150317624	68607514-68607656:6:63995775-63995918	68607511-68607656:8:26924345-26924491	68607513-68607656:9:84235487-84235631	68607512-68607656:10:31690317-31690461	68607512-68607656:13:77131975-77132120
2	68608894	68609648	APLF	NM_173545	754	2	0	2	0	0	0	68609450-68609594:8:26925156-26925300	68609155-68609592:10:31692039-31692477
2	68610827	68611524	APLF	NM_173545	697	3	0	3	0	0	0	68610987-68611427:8:26926688-26927130	68611189-68611427:9:84238955-84239194	68611082-68611175:16:58952077-58952170
2	69675388	69675833	AAK1	NM_014911	445	1	0	1	0	0	0	69675552-69675738:18:13909778-13909964
2	70334298	70334874	-	-	576	6	0	6	0	0	0	70334556-70334647:3:135553532-135553622	70334555-70334690:12:25453556-25453691	70334458-70334698:13:101713359-101713600	70334562-70334698:14:22769088-22769218	70334563-70334698:17:35249222-35249356	70334555-70334698:19:18257218-18257359
2	70883805	70884999	-	-	1194	10	0	10	0	0	0	70884465-70884905:1:8876826-8877269	70884667-70884855:1:26674831-26675020	70884662-70884904:5:72742602-72742846	70884668-70884905:7:42120348-42120586	70884464-70884754:9:85884153-85884444	70884668-70884905:10:45438153-45438390	70884466-70884904:11:72969611-72970046	70883911-70884899:14:80358737-80359726	70883909-70884355:15:66334141-66334586	70884769-70884905:X:24282982-24283120
2	71092225	71093012	-	-	787	3	2	1	1	1	1	71092682-71092923:2:71115551-71115792	71092488-71092925:2:159424121-159424558	71092482-71092923:9:92015106-92015544
2	71108815	71110905	OR7E91P	NR_002185	2090	13	3	10	1	1	1	71109868-71110814:2:95576366-95577311	71108870-71110815:2:159417701-159419646	71108870-71110815:2:159438760-159440705	71108868-71110815:3:8704188-8706135	71108874-71110815:3:126904220-126906161	71110171-71110811:3:126926685-126927324	71108972-71109107:4:9093925-9094061	71109973-71110815:4:9124084-9124928	71108876-71110815:9:92033570-92035508	71110073-71110815:11:70982660-70983401	71108868-71110815:11:71008067-71010014	71110474-71110815:13:67375301-67375639	71108869-71110815:14:51292791-51294736
2	71110910	71111202	-	-	292	1	1	0	1	1	1	71110967-71111110:2:159440862-159441007
2	71111197	71111511	-	-	314	4	1	3	1	1	1	71111302-71111447:2:95577828-95577966	71111256-71111397:4:9096198-9096337	71111256-71111445:8:7438613-7438802	71111354-71111447:13:67376177-67376269
2	71115041	71115979	-	-	938	6	1	5	1	1	1	71115603-71115791:2:71092737-71092924	71115205-71115841:3:126910526-126911164	71115398-71115541:11:71014536-71014678	71115700-71115890:11:71289227-71289415	71115600-71115890:13:67380379-67380667	71115402-71115891:21:32912355-32912839
2	71116030	71116585	-	-	555	5	1	4	1	1	1	71116389-71116526:2:159425155-159425291	71116287-71116528:3:126911612-126911853	71116089-71116527:8:6926414-6926854	71116095-71116530:11:71016259-71016697	71116087-71116524:12:50785122-50785560
2	71116949	71117297	-	-	348	1	1	0	1	1	1	71117006-71117241:2:159425752-159425988
2	71117638	71119470	-	-	1832	11	1	10	1	1	1	71117695-71119388:2:159426443-159428136	71117695-71119384:3:126912995-126914685	71117903-71118188:3:126935351-126935639	71117897-71118033:4:9079373-9079511	71118693-71118838:4:9080175-9080321	71117993-71119387:4:9365221-9366613	71117899-71119388:9:92017654-92019146	71118502-71119388:12:50787515-50788401	71119195-71119388:13:45933166-45933361	71117701-71119388:13:67382480-67384164	71118195-71119387:21:32915107-32916298
2	71135087	71137168	-	-	2081	16	4	12	1	1	1	71135170-71137087:2:71108904-71110826	71136842-71137081:2:95577092-95577331	71135140-71137080:2:159417708-159419648	71136842-71137081:2:159440477-159440717	71135951-71137087:3:8704999-8706136	71136850-71137087:3:126905931-126906169	71136140-71137086:3:126926390-126927334	71135941-71136187:4:9094632-9094869	71136549-71137087:8:7437646-7438185	71136043-71137087:9:92034472-92035515	71136341-71137082:11:70982665-70983405	71135140-71137078:11:71008076-71010014	71136948-71137087:11:71283279-71283420	71135846-71137082:13:67374405-67375642	71135141-71137078:14:51292800-51294736	71135950-71136187:19:9222899-9223132
[truncated: 15,305 more rows]
[truncated: 39 more columns]

## Sheet: Nov-Seq rearrangement
Identifier	Contig/Scaffold Length	Rearrangement Breakpoints
[truncated: 67 more rows]
